# Supplementary material for: Genetic basis of phenotypic plasticity and genotype × environment interactions in a multi-parental tomato population
Source: J Exp Bot. 2020 May 31;71(18):5365–76. doi: 10.1093/jxb/eraa265 (PMC7501811; doi:10.1093/jxb/eraa265)
Supplement: eraa265_suppl_Supplementary_Tables-S1-S7 [file eraa265_suppl_supplementary_tables-s1-s7.xlsx]

## Sheet: Supp_Tab1
	Supplemental Table 1: Description of the the MAGIC-MET design with the 12 environments and their respective names. The locations of the trials, the stress applied and the average value of the climatic variables recorded/calculated during the vegetative and flowering stages are indicated. For each environment the total number of genotypes used is given.
	Environments	Location	Water irrigation	Treatment	Ec (dS/m)	Tmin (°C)	Tm (°C)	Tmax (°C)	Amp.Th (°C)	RH (%)	Vpd (kPa)	SDD	Number of Genotypes
	Avi12	France	100% ETP	Control	1.33	15.48	20.5	26.4	10.92	70.83	1.71	466.94	397
	Avi17	France	100% ETP	Control	1.65	16.05	21.44	29.02	12.97	63.73	1.62	496.4	280
	HAvi17	France	100% ETP	Heat	1.47	20.35	26.9	34.34	13.99	70.72	2.52	664.06	356
	Is14	Israel	100% ETP	Control	NA	20.16	28.6	38.72	18.56	67.4	2.64	800.23	288
	HIs14	Israel	100% ETP	Heat	NA	21.92	33.05	48.33	26.41	55.02	2.78	1022.73	288
	WDIs14	Israel	-70% ETP	Water deficit	NA	20.53	29.28	40.83	20.3	63.48	2.59	835.57	288
	Is15	Israel	100% ETP	Control	NA	17.39	26.78	37.54	20.15	65.38	2.3	685.12	288
	WDIs15	Israel	-30% ETP	Water deficit	NA	17.27	25.97	35.38	18.11	65.94	2.21	638.54	288
	Mor15	Morocco	100% ETP	Control	2.17	8.11	18.17	35.91	27.8	62.42	1.3	484.9	241
	WDMor15	Morocco	-50% ETP	Water deficit	1.42	8.11	18.17	35.91	27.8	62.42	1.3	484.9	241
	LSMor16	Morocco	100% ETP	Salinity	3.76	11.54	19.99	34.11	22.57	59.56	1.39	583.06	253
	HSMor16	Morocco	100% ETP	Salinity	6.5	11.54	19.99	34.11	22.57	59.56	1.39	583.06	253

## Sheet: Supp_Tab2
	Supplemental Table 2: Description of the phenotypic traits evaluated in the MAGIC-MET design.
	Trait	Truss Phenotyped	Trait Description
	diam	T4	Stem diameter (mm) measured on individual plants (two measures)
	firm	T4	Mean firmness of viable fruits harvested (3-10 fruits per individual plant)
	flw	T4	Number of days between plant sowing and first flower appareance on the truss
	fset	T4-T5	Fruit set was calculated as : 100*(number of viable fruits / number of peduncles)/truss
	FW	T4	Mean weight (g) of viable fruits harvested (3-10 fruits per individual plant)
	height	T6	Height (cm) of the plant at 6th truss
	leaf	T5	Length (cm) of the leaf under the 5th truss
	nflw	T4-T5	Total number of flowers per truss
	nfr	T4	Total number of viable fruits per truss
	SSC	T4	Soluble Solid content (°Brix) of a pool of at least 3 fruits (when avalaible) per genotype.

## Sheet: Supp_Tab3
	Supplemental Table 3: Variance components from model (2). Columns Geno, GxE and Res.E represent variance estimates for Genotype effect, GxE and the average residual variance across environments. Model (2) allowed a residual variance specific for each environment. The min Res.E and max Res.E show the range of the residual environmental variance. The prop. σ²GxE and h²GxE are as described in Materi…
	Trait	Geno	GxE	Res.E	min Res.E	max Res.E	prop. σ²GxE	h²GxE	nb.Env	nb.MAGIC
	diam	2.74	2.00	4.56	2.62	6.57	0.42	0.46	5	334
	firm	17.36	13.49	4.11	16.29	62.37	0.44	0.38	7	251
	flw	17.46	5.04	7.60	4.60	10.62	0.22	0.77	7	327
	fset	59.11	59.74	402.03	81.41	947.34	0.50	0.19	6	252
	fw	69.93	52.40	93.34	15.26	186.10	0.43	0.6	12	283
	height	281.02	128.57	214.13	136.94	296.91	0.31	0.68	6	286
	leaf	8.27	17.57	23.36	12.75	38.95	0.68	0.33	6	253
	nflw	68.75	12.06	84.08	41.11	135.75	0.15	0.56	6	253
	nfr	4.69	1.82	34.35	10.01	96.38	0.30	0.18	6	253
	SSC	0.35	0.53	0.86	0.33	1.57	0.60	0.36	9	274

## Sheet: Supp_Tab 4
	Supplemental Table 4: Results of QTL and QEI analysis in the MAGIC-MET design. The column type precises when the QTL is identified on mean, the different plasticity measures or in the QEI analysis. For each QTL, the confidence interval are presented in physical distance with ci_lo(Mbp) and ci_h(iMbp) representing the lower and upper bounds of the QTL in Mega base pair. The actual physical positio…
	Trait	QTL_ID	Type	Pheno	Chr	-log10(pvalue)	Pos(Mbp)	ci_lo(Mbp)	ci_hi(Mbp)	marker
	height	ht1.1	QEI	QEI	1	4.295849483	75.855371	74.355371	77.355371	X01_68245871
	fw	fw1.1	Mean	Mean	1	4.44487430817179	77.436487	4.96157	82.578583	X01_69826987
	fset	ppfset1.2	PP	VAR	1	4.50002303417111	84.468518	77.436487	86.422123	X01_76229318
	fw	ppfw1.2	PP	VAR	1	4.52502974158578	90.867735	4.96157	92.266398	X01_82628535
	height	ht1.2	Mean	Mean	1	4.64390071155236	88.232834	87.293634	93.992823	X01_79993634
	fw	fw1.2	Mean	Mean	1	4.65162123517102	90.535223	90.211101	92.266398	X01_82296023
	nflw	ppnflw1.1	PP	Slope	1	4.71712480313775	93.992823	91.212721	94.672603	X01_85753623
	fset	ppfset1.1	PP	Slope	1	4.76126546553124	0.066253	0.043522	1.049955	X01_66253
	diam	diam1.2	Mean	Mean	1	4.92029582657805	86.437181	85.571496	88.688358	X01_78197981
	SSC	ppSSC1.1	PP	Slope	1	4.93933914074509	1.253219	0.892936	1.730558	X01_1253219
	diam	diam1.1	Mean	Mean	1	4.97658482325468	1.730558	0.23258	2.579748	X01_1730558
	nfr	ppnfr1.1	PP	S.SDD	1	5.03518861216722	1.049955	0.066253	1.730558	X01_1049955
	height	ppht1.2	PP	S.Th.Amp	1	5.13729757608996	91.047287	90.211101	92.266398	X01_82808087
	fset	fset1.3	QEI	QEI	1	5.289257347	93.092756	91.592756	94.592756	X01_84853556
	flw	ppflw1.1	PP	Slope	1	5.33369984216321	76.186755	4.96157	84.468518	X01_68577255
	firm	ppfirm1.3	PP	Slope	1	5.34045491090487	93.475357	91.212721	95.392835	X01_85236157
	firm	firm1.1	Mean	Mean	1	5.42117922898709	2.446381	1.253219	2.579748	X01_2446381
	SSC	ppSSC1.2	PP	S.Vpd	1	5.45233741146456	91.608878	90.211101	93.092756	X01_83369678
	leaf	ppleaf1.1	PP	VAR	1	5.49361728818476	82.578583	77.65613	83.574745	X01_74339383
	fset	fset1.3	Mean	Mean	1	5.6233033998042	93.092756	91.212721	93.32137	X01_84853556
	height	ppht1.2	PP	Slope	1	6.07242751332736	91.047287	90.211101	91.314498	X01_82808087
	flw	flw1.1	QEI	QEI	1	6.254977699	76.569293	75.069293	78.069293	X01_68959793
	firm	ppfirm1.2	PP	S.Vpd	1	6.39657145138772	82.578583	77.436487	83.434428	X01_74339383
	flw	ppflw1.1	PP	S.Tmin	1	6.87073370721181	76.186755	4.96157	77.65613	X01_68577255
	height	ht1.1	Mean	Mean	1	8.16481141728455	75.855371	4.96157	77.65613	X01_68245871
	SSC	SSC1.2	Mean	Mean	1	10.9359742221645	91.608878	91.212721	92.266398	X01_83369678
	SSC	SSC1.2	QEI	QEI	1	12.14482811	91.77996	90.27996	93.27996	X01_83540760
	flw	flw1.1	Mean	Mean	1	19.2548611281264	76.186755	4.96157	77.65613	X01_68577255
	diam	diam2.1	QEI	QEI	2	4.000772082	40.592217	39.092217	42.092217	X02_35170067
	SSC	SSC2.1	QEI	QEI	2	4.154615636	45.158686	43.658686	46.658686	X02_39736536
	diam	diam2.1	Mean	Mean	2	4.66434402076595	40.592217	39.456131	41.80934	X02_35170067
	nflw	ppnflw2.1	PP	Slope	2	4.70611905449774	40.592217	39.456131	41.642759	X02_35170067
	nfr	nfr2.1	Mean	Mean	2	4.8780417127808	41.740574	41.274596	48.195716	X02_36318424
	leaf	ppleaf2.1	PP	Slope	2	5.05107122706424	48.329646	47.822111	48.89947	X02_42907496
	fw	fw2.1	Mean	Mean	2	5.13745557158671	48.329646	47.822111	48.89947	X02_42907496
	height	ht2.1	QEI	QEI	2	5.222573178	47.822111	46.322111	49.322111	X02_42399961
	SSC	ppSSC2.1	PP	Slope	2	5.38551673670468	44.547467	41.740574	45.64581	X02_39125317
	SSC	SSC2.2	Mean	Mean	2	5.59718296002582	50.666161	48.471214	51.966463	X02_45244011
	fw	fw2.1	QEI	QEI	2	5.718280283	48.195716	46.695716	49.695716	X02_42773566
	flw	flw2.1	Mean	Mean	2	5.92062355514984	27.224828	5.855256	38.423331	X02_17932477
	fw	fw2.2	QEI	QEI	2	7.168766189	52.10546	50.60546	53.60546	X02_46683310
	fw	ppfw2.2	PP	S.SDD	2	7.29317851249934	52.920159	51.775968	54.014597	X02_47498009
	fw	ppfw2.2	PP	VAR	2	7.47594745110497	52.920159	51.182657	54.014597	X02_47498009
	fw	ppfw2.1	PP	S.SDD	2	7.94646142559019	48.195716	47.822111	48.89947	X02_42773566
	height	ht2.1	Mean	Mean	2	8.6147719062555	47.822111	45.447408	48.195716	X02_42399961
	fw	fw2.2	Mean	Mean	2	8.95686363580277	51.775968	51.182657	54.014597	X02_46353818
	fw	ppfw2.2	PP	Slope	2	9.01503171162937	52.920159	51.182657	54.014597	X02_47498009
	fw	ppfw2.1	PP	Slope	2	9.62519854078206	48.195716	47.822111	48.89947	X02_42773566
	fw	fw3.2	QEI	QEI	3	4.382029355	64.793561	63.293561	66.293561	X03_58846611
	flw	ppflw3.1	PP	Slope	3	4.52089527270895	62.328005	60.528754	62.457723	X03_56381055
	flw	ppflw3.3	PP	VAR	3	4.87476314229476	70.040809	65.831575	70.741861	X03_64093859
	leaf	leaf3.1	QEI	QEI	3	5.10882206	64.450921	62.950921	65.950921	X03_58503971
	fw	ppfw3.2	PP	Slope	3	5.28578519045034	68.052409	63.93268	68.476718	X03_62105459
	height	ht3.1	Mean	Mean	3	5.7453196991407	64.701243	63.93268	64.899693	X03_58754293
	firm	firm3.1	Mean	Mean	3	5.7989761842026	62.520086	62.328005	64.333413	X03_56573136
	fw	ppfw3.2	PP	VAR	3	6.14488577004392	65.387833	63.21107	67.141095	X03_59440883
	diam	diam3.1	Mean	Mean	3	6.18305832252894	63.93268	63.21107	64.333413	X03_57985730
	flw	flw3.2	Mean	Mean	3	6.25217536935234	64.793561	64.450921	65.387833	X03_58846611
	leaf	leaf3.1	Mean	Mean	3	6.45884724078951	64.450921	62.328005	65.244029	X03_58503971
	fset	fset3.1	Mean	Mean	3	6.48664386508913	64.701243	63.93268	64.899693	X03_58754293
	fw	fw3.2	Mean	Mean	3	6.82223741841967	64.701243	63.93268	66.923413	X03_58754293
	height	ppht3.1	PP	S.Th.Amp	3	7.62566858474803	64.521327	63.93268	65.387833	X03_58574377
	fset	fset3.1	QEI	QEI	3	7.803259033	64.601104	63.101104	66.101104	X03_58654154
	height	ppht3.1	PP	Slope	3	8.04792601769639	64.521327	63.93268	64.899693	X03_58574377
	flw	flw3.2	QEI	QEI	3	14.61216709	64.793561	63.293561	66.293561	X03_58846611
	nfr	ppnfr4.1	PP	S.SDD	4	4.54921983888423	1.850859	1.37403	2.926444	X04_1850859
	nfr	nfr4.1	Mean	Mean	4	4.58258090356959	1.850859	1.670584	3.481942	X04_1850859
	diam	ppdiam4.1	PP	Slope	4	4.6671560028882	62.374445	61.281208	65.236362	X04_59967815
	SSC	SSC4.1	Mean	Mean	4	5.15454465937724	62.374445	59.990653	62.8371	X04_59967815
	firm	firm4.1	Mean	Mean	4	5.24372918981423	61.830034	55.727428	63.370382	X04_59423404
	nflw	ppnflw4.2	PP	S.RH	4	5.42030441545751	64.634125	64.034949	64.879538	X04_62227495
	fset	fset4.1	Mean	Mean	4	5.56919060883761	62.002311	60.952746	62.8371	X04_59595681
	nflw	nflw4.1	Mean	Mean	4	5.59930826932524	2.050817	1.670584	3.481942	X04_2050817
	nflw	nflw4.2	Mean	Mean	4	5.814500580435	64.534853	63.422266	64.879538	X04_62128223
	SSC	ppSSC4.1	PP	Slope	4	5.87532361007151	61.842938	61.281208	62.8371	X04_59436308
	nfr	ppnfr4.1	PP	VAR	4	6.49997651173261	2.149071	2.050817	2.926444	X04_2149071
	height	ht4.2	QEI	QEI	4	6.931814138	64.034949	62.534949	65.534949	X04_61628319
	height	ppht4.1	PP	S.Th.Amp	4	7.01837320680382	62.083632	61.842938	62.8371	X04_59677002
	height	ppht4.1	PP	Slope	4	7.19783468066862	62.083632	62.002311	62.8371	X04_59677002
	nflw	ppnflw4.2	PP	Slope	4	7.79080746960739	64.634125	64.034949	64.879538	X04_62227495
	diam	diam4.1	QEI	QEI	4	8.580221222	64.034949	62.534949	65.534949	X04_61628319
	SSC	SSC4.1	QEI	QEI	4	9.155240052	61.842938	60.342938	63.342938	X04_59436308
	height	ht4.2	Mean	Mean	4	10.4614441451591	64.034949	63.82458	64.879538	X04_61628319
	diam	diam4.1	Mean	Mean	4	11.1724280092989	64.034949	63.82458	65.778385	X04_61628319
	SSC	SSC5.1	QEI	QEI	5	4.303438341	2.02052	0.52052	3.52052	X05_2020520
	SSC	SSC5.1	Mean	Mean	5	4.47579854504948	65.774446	0.11876	65.870042	X05_64920796
	firm	ppfirm5.1	PP	Slope	5	4.50114014429546	7.143867	6.932595	61.632828	X05_7143867
	flw	flw5.1	Mean	Mean	5	4.64045194141844	56.142303	5.638011	61.248466	X05_55288653
	leaf	ppleaf5.1	PP	S.Tmax	5	4.78736618329771	4.322124	0.990309	4.373269	X05_4322124
	fw	fw5.1	Mean	Mean	5	4.79492904028134	4.527122	4.01884	5.180595	X05_4527122
	diam	diam5.1	Mean	Mean	5	4.96758495238024	6.932595	5.638011	60.985149	X05_6932595
	flw	flw5.1	QEI	QEI	5	5.465722186	7.251936	5.751936	8.751936	X05_7251936
	SSC	ppSSC5.1	PP	S.Vpd	5	6.16335843920986	2.538011	2.339908	3.669112	X05_2538011
	flw	flw6.1	QEI	QEI	6	4.304280371	42.249026	40.749026	43.749026	X06_38638926
	height	ht6.2	Mean	Mean	6	4.54754427114103	45.218536	40.585009	46.657691	X06_41608436
	firm	firm6.1	QEI	QEI	6	4.549896392	40.585009	39.085009	42.085009	X06_36974909
	nflw	ppnflw6.2	PP	Slope	6	4.65126529663355	48.782813	46.748971	49.687274	X06_45072813
	nflw	ppnflw6.1	PP	Slope	6	5.08421985713646	37.965369	36.880315	38.363876	X06_34355269
	leaf	ppleaf6.1	PP	S.Tmax	6	5.32012571908077	46.657691	45.218536	48.206369	X06_43047591
	height	ht6.1	Mean	Mean	6	5.36956563872651	0.733825	0.015422	32.798578	X06_733825
	leaf	leaf6.1	QEI	QEI	6	12.31860366	46.170878	44.670878	47.670878	X06_42560778
	firm	ppfirm7.1	PP	S.Vpd	7	4.51963004941103	4.481678	3.122017	64.215168	X07_4481678
	SSC	ppSSC7.1	PP	Slope	7	4.57362057085089	67.773594	61.06426	67.908188	X07_64997194
	SSC	SSC7.1	Mean	Mean	7	4.68034900080248	63.768352	60.02716	65.832471	X07_61091852
	height	ppht7.1	PP	S.Th.Amp	7	4.84406940863453	61.06426	60.02716	63.768352	X07_58387760
	diam	diam7.1	Mean	Mean	7	4.87745352624567	63.972793	57.242195	67.908188	X07_61296293
	SSC	ppSSC7.1	PP	S.Vpd	7	4.89509541062171	63.64279	61.06426	63.768352	X07_60966290
	height	ppht7.1	PP	Slope	7	5.13630845562762	61.06426	60.02716	63.768352	X07_58387760
	firm	firm7.2	Mean	Mean	7	5.77883069289834	67.029958	64.764273	67.908188	X07_64253558
	flw	ppflw7.1	PP	VAR	7	6.1097240002372	59.709404	58.415562	60.02716	X07_57032904
	height	ppht8.1	PP	Slope	8	4.44675511141463	1.199042	0.062757	2.769368	X08_1199042
	SSC	SSC8.2	Mean	Mean	8	4.45266049031299	61.170209	59.101552	64.624556	X08_58336209
	fset	ppfset8.1	PP	S.Vpd	8	4.46749668877794	0.390964	0.062757	2.769368	X08_390964
	firm	ppfirm8.1	PP	S.Vpd	8	4.5420711785531	0.062757	0.062757	2.769368	X08_62757
	fw	ppfw8.1	PP	VAR	8	4.63981868187821	59.736554	57.208257	61.170209	X08_56902554
	flw	flw8.1	Mean	Mean	8	4.95366402877732	28.732034	3.036877	65.225414	X08_15744258
	fw	ppfw8.1	PP	Slope	8	5.16731754336354	59.736554	59.101552	60.397157	X08_56902554
	SSC	SSC8.1	Mean	Mean	8	5.18401275586039	21.047529	3.523236	57.585344	X08_31903516
	fw	fw8.1	Mean	Mean	8	5.97295505646946	60.170203	59.543193	61.170209	X08_57336203
	leaf	leaf9.1	QEI	QEI	9	4.062372721	63.711556	62.211556	65.211556	X09_59309075
	nfr	ppnfr9.1	PP	Slope	9	4.58380337825539	0.490136	0.015806	1.235265	X09_490136
	diam	diam9.1	Mean	Mean	9	4.86388420072116	56.141247	4.289476	64.210503	X09_51738766
	flw	ppflw9.1	PP	S.Tmin	9	5.08878956155145	63.711556	8.333659	65.618957	X09_59309075
	SSC	ppSSC9.1	PP	Slope	9	5.43223911381211	4.550994	3.942061	4.732408	X09_4550994
	fw	ppfw9.1	PP	S.SDD	9	5.70717629966054	69.958773	69.906993	71.056445	X09_65306642
	leaf	leaf9.1	Mean	Mean	9	5.88317579478679	66.172567	52.555625	66.553493	X09_61670186
	flw	flw9.2	Mean	Mean	9	7.65266296848696	69.553678	69.130616	69.958773	X09_64901547
	SSC	SSC9.1	Mean	Mean	9	8.92738765968047	4.316025	2.926053	4.550994	X09_4316025
	SSC	SSC9.1	QEI	QEI	9	9.669774997	3.398797	1.898797	4.898797	X09_3398797
	flw	ppflw10.1	PP	S.Tmin	10	4.581038521354	1.146092	0.164588	62.294422	X10_1146092
	leaf	leaf10.1	Mean	Mean	10	4.5936327039463	63.191372	62.556165	65.499448	X10_62515904
	fset	fset10.1	Mean	Mean	10	4.88014602530189	0.164588	0.0221	1.323966	X10_164588
	SSC	ppSSC10.1	PP	S.Vpd	10	5.01260657129237	0.354213	0.0221	2.216078	X10_354213
	fset	ppfset10.1	PP	Slope	10	5.30810226165324	1.166916	0.0221	1.323966	X10_1166916
	SSC	ppSSC10.1	PP	Slope	10	5.7418777239867	3.586564	1.707763	53.439459	X10_3586564
	flw	flw11.1	QEI	QEI	11	3.753477782	54.464915	52.964915	55.964915	X11_51548415
	nflw	ppnflw11.2	PP	VAR	11	4.460998647594	53.532037	53.206534	55.21479	X11_50615537
	flw	ppflw11.1	PP	Slope	11	4.59122164910125	54.224712	53.964003	55.21479	X11_51308212
	nflw	nflw11.2	QEI	QEI	11	4.625251654	55.578287	54.078287	57.078287	X11_52661787
	nfr	ppnfr11.1	PP	VAR	11	4.6340512109585	7.241787	5.023403	55.21479	X11_51849675
	height	ppht11.1	PP	Slope	11	4.71651647798425	54.766175	53.964003	55.755602	X11_51849675
	nfr	ppnfr11.1	PP	Slope	11	4.75843821222785	54.766175	52.915345	55.21479	X11_51849675
	leaf	ppleaf11.1	PP	S.Tmax	11	4.83114613616553	55.10036	53.964003	55.87912	X11_52183860
	fset	fset11.1	Mean	Mean	11	4.8382838365716	55.003933	53.823685	55.824549	X11_52087433
	nflw	nflw11.2	Mean	Mean	11	4.90750990604431	55.10036	53.532037	55.755602	X11_52183860
	height	ppht11.1	PP	S.Th.Amp	11	5.03763240183908	55.10036	53.964003	55.755602	X11_52183860
	firm	ppfirm11.1	PP	S.Vpd	11	5.25153094562558	53.423887	1.136159	54.224712	X11_50507387
	flw	flw11.1	Mean	Mean	11	5.48483552036435	54.599648	53.206534	55.755602	X11_51683148
	diam	diam11.1	Mean	Mean	11	5.63928799542122	4.781218	4.151798	5.476941	X11_4781218
	nflw	ppnflw11.1	PP	S.RH	11	6.15342334565858	7.241787	4.151798	7.826292	X11_7241787
	fw	ppfw11.2	PP	S.SDD	11	6.36933314271463	53.423887	53.206534	53.823685	X11_50507387
	diam	ppdiam11.2	PP	Slope	11	6.40065153717678	55.578287	53.964003	55.824549	X11_52661787
	nflw	ppnflw11.2	PP	S.RH	11	7.00279429522267	55.10036	54.599648	55.755602	X11_52183860
	SSC	ppSSC11.2	PP	VAR	11	7.61185163785904	54.599648	52.42503	55.824549	X11_51683148
	nflw	ppnflw11.1	PP	Slope	11	7.72143026890914	5.476941	4.151798	7.826292	X11_5476941
	nflw	ppnflw11.2	PP	Slope	11	7.80558848965718	55.10036	54.599648	55.755602	X11_52183860
	SSC	SSC11.1	Mean	Mean	11	8.37619701241263	48.659366	25.747752	50.676545	X11_45742866
	fw	ppfw11.2	PP	Slope	11	8.47989450451929	53.423887	53.206534	53.823685	X11_50507387
	fw	fw11.3	QEI	QEI	11	8.652863356	55.10036	53.60036	56.60036	X11_52183860
	fw	fw11.3	Mean	Mean	11	8.86005046395719	55.10036	54.268855	55.21479	X11_52183860
	firm	firm11.1	QEI	QEI	11	8.92932074	50.495947	48.995947	51.995947	X11_47579447
	fw	ppfw11.3	PP	VAR	11	9.88411342441763	55.003933	54.464915	56.105593	X11_52087433
	firm	firm11.1	Mean	Mean	11	11.7382345531958	53.035288	52.42503	53.423887	X11_50118788
	fw	fw12.2	Mean	Mean	12	4.45202386601743	4.892313	3.666238	37.355136	X12_4892313
	nflw	ppnflw12.1	PP	S.RH	12	4.45335632594423	2.15924	1.921369	2.821857	X12_2159240
	height	ppht12.2	PP	Slope	12	4.53750349074728	65.945275	65.580355	67.142748	X12_64286325
	nflw	ppnflw12.1	PP	Slope	12	4.7537342043265	2.36717	1.921369	2.821857	X12_2367170
	diam	ppdiam12.2	PP	VAR	12	4.85785772035233	64.125346	36.724611	65.419995	X12_62566296
	fw	fw12.1	Mean	Mean	12	4.86855071061654	0.409174	0.010859	0.972302	X12_409174
	nfr	ppnfr12.1	PP	VAR	12	4.98540113215992	2.36717	2.109522	2.821857	X12_2367170
	height	ppht12.1	PP	S.Th.Amp	12	5.0692104607741	0.882566	0.493722	66.824887	X12_882566
	flw	flw12.1	Mean	Mean	12	5.23044814437398	2.821857	1.921369	3.722833	X12_2821857
	height	ppht12.1	PP	Slope	12	5.28092588890404	0.882566	0.493722	0.972302	X12_882566
	nflw	nflw12.1	Mean	Mean	12	5.30904789900816	2.713152	2.36717	2.821857	X12_2713152
	flw	flw12.1	QEI	QEI	12	5.452319476	2.821857	1.321857	4.321857	X12_2821857
	diam	diam12.1	Mean	Mean	12	5.86200810312536	2.15924	1.921369	2.56488	X12_2159240

## Sheet: Supp_Tab5
	Supplemental Table 5: The MAGIC-MET QTLs with regards to the domestication/improvement tomato regions. The different Sweep regions (Zhu et al. 2018) and their location (Start - End) are presented where MAGIC-MET QTLs were identified are presented. QEI, Mean and Plasticity precise each time where a QTL belonging to these different category was located within the Sweep regions.
	Region	Chromosome	Start	End	QEI	Mean	Plasticity
	SW8	Chr1	420000	520000			fset1.1; nfr1.1
	SW9	Chr1	870000	1220000			fset1.1; nfr1.1; SSC1.1
	SW22	Chr1	75720000	77870000	ht1.1; flw1.1
	SW34	Chr1	90290000	90580000			ht1.2
	SW35	Chr1	91440000	91650000		SSC1.2
	SW36	Chr1	93170000	93700000	fset1.3
	SW37	Chr1	93900000	94000000	fset1.3
	SW47	Chr2	40940000	41180000	diam2.1
	SW49	Chr2	44300000	45020000	SSC2.1
	SW50	Chr2	45420000	46660000	SSC2.1
	SW51	Chr2	46830000	46970000	ht2.1
	SW52	Chr2	48130000	48280000	ht2.1	fw2.1	fw2.1; leaf2.1
	SW54	Chr2	52990000	53290000	fw2.2
	SW55	Chr2	53740000	53890000	fw2.2
	SW74	Chr3	62310000	62950000			flw3.1
	SW75	Chr3	64760000	65010000	leaf3.1; fset3.1; fw3.2	ht3.1; fset3.1; flw3.2	ht3.1
	SW78	Chr4	1470000	1960000		nflw4.1
	SW79	Chr4	2780000	2880000		nfr4.1; nflw4.1	nfr4.1
	SW80	Chr4	3280000	4130000		nflw4.1
	SW82	Chr4	64300000	64500000	diam4.1; ht4.2	diam4.1; ht4.2; nflw4.2	nflw4.2
	SW85	Chr5	2160000	2530000	SSC5.1
	SW86	Chr5	7670000	7820000	flw5.1
	SW114	Chr6	42230000	43700000	flw6.1
	SW116	Chr6	45370000	47400000	leaf6.1
	SW152	Chr7	59360000	59500000			flw7.1
	SW207	Chr8	59490000	59960000		fw8.1	fw8.1
	SW208	Chr8	60240000	60630000		fw8.1	fw8.1
	SW213	Chr9	1000000	1220000			nfr9.1
	SW215	Chr9	4530000	4890000			SSC9.1
	SW217	Chr9	63490000	64600000	leaf9.1
	SW222	Chr9	69020000	69260000		flw9.2
	SW223	Chr9	69460000	69570000		flw9.2
	SW224	Chr9	69990000	70570000			fw9.1
	SW225	Chr10	610000	850000		fset10.1	fset10.1
	SW226	Chr10	1150000	1450000		fset10.1	fset10.1
	SW253	Chr11	52740000	53040000	firm11.1	firm11.1
	SW254	Chr11	53810000	53980000	flw11.1		fw11.2; flw11.1; ht11.1; leaf11.1; diam11.2
	SW255	Chr11	55240000	55620000	flw11.1; fw11.3	fw11.3	flw11.1; fw11.3; nflw11.2; ht11.1; leaf11.1; diam11.2
	SW256	Chr12	50000	350000		fw12.1
	SW257	Chr12	790000	1310000		fw12.1;	ht12.1
	SW258	Chr12	2710000	3070000	flw12.1	nflw12.1; flw12.1	nflw12.1; nfr12.1
	SW263	Chr12	65270000	66040000			ht12.2

## Sheet: Supp_Tab6
	Supplemental Table 6: QTLs identified for fruit size, fruit width and fruit length in the MAGIC population. The phenotypic data were recorded in Avi12 environment and the experimental design described in Pasual et al (2015). The QTL analysis was carried out with the package R/qtl2 (Broman et al. 2019) with the same parameter as in the QTL mapping analysis of the present study.
	Trait	QTL_name	chr	pos	-log10(pvalue)	ci_lo	ci_hi	marker
	fruit length	fr.length1.1	1	5.505532	4.45880630547211	4.340507	82.578583	X01_5505532
	fruit height	fr.height1.1	1	75.714403	4.48482489929066	4.340507	76.186755	X01_68104903
	fruit height	fr.height1.2	1	91.77996	5.07900039175882	91.212721	93.992823	X01_83540760
	fruit width	fr.width1.1	1	93.704674	5.35104492570505	4.96157	94.540622	X01_85465474
	fruit length	fr.length1.2	1	93.704674	4.72812440479121	91.047287	94.540622	X01_85465474
	fruit width	fr.width2.1	2	48.195716	12.8154727636463	47.822111	48.89947	X02_42773566
	fruit length	fr.length2.1	2	48.195716	13.3089964861028	47.822111	48.89947	X02_42773566
	fruit height	fr.height2.1	2	48.329646	7.11606482363045	42.91625	48.89947	X02_42907496
	fruit length	fr.length2.2	2	51.966463	16.0804910711219	51.775968	55.095059	X02_46544313
	fruit height	fr.height2.2	2	52.855746	15.7489719610574	51.775968	55.095059	X02_47433596
	fruit width	fr.width2.2	2	54.014597	16.7849579524972	51.775968	55.095059	X02_48592447
	fruit height	fr.height3.1	3	64.793561	12.3020808197903	63.93268	65.312829	X03_58846611
	fruit width	fr.width3.1	3	66.768294	6.5386590665538	64.450921	68.476718	X03_60821344
	fruit length	fr.length3.1	3	66.768294	5.74182565472614	64.450921	68.476718	X03_60821344
	fruit height	fr.height3.2	3	66.768294	11.1170860124495	66.620729	66.923413	X03_60821344
	fruit width	fr.width5.1	5	4.985019	6.17090942646711	2.02052	8.886945	X05_4985019
	fruit length	fr.length5.1	5	4.985019	5.65039742560284	1.872199	8.886945	X05_4985019
	fruit height	fr.height5.1	5	5.886227	4.69094468427251	4.829681	8.886945	X05_5886227
	fruit width	fr.width7.1	7	63.972793	5.55070447108644	60.02716	64.215168	X07_61296293
	fruit length	fr.length7.1	7	63.972793	5.19653956324231	60.02716	64.215168	X07_61296293
	fruit height	fr.height7.1	7	63.972793	5.66614985324583	60.02716	64.215168	X07_61296293
	fruit width	fr.width8.1	8	60.170203	9.21274520507189	59.543193	61.170209	X08_57336203
	fruit length	fr.length8.1	8	60.170203	9.5678675120648	59.543193	60.397157	X08_57336203
	fruit height	fr.height8.1	8	60.170203	5.25726888188605	59.101552	61.170209	X08_57336203
	fruit width	fr.width9.1	9	3.398797	4.78527030623951	2.673326	4.550994	X09_3398797
	fruit length	fr.length9.1	9	3.398797	4.75603078707775	2.673326	4.550994	X09_3398797
	fruit height	fr.height9.1	9	3.398797	7.56998789699149	2.214099	4.550994	X09_3398797
	fruit height	fr.height9.2	9	66.172567	6.74460251319892	65.771347	68.807596	X09_61670186
	fruit height	fr.height11.1	11	51.525667	7.50781315723809	50.495947	52.511015	X11_48609167
	fruit width	fr.width11.1	11	53.423887	12.7237082523981	53.206534	53.964003	X11_50507387
	fruit width	fr.width11.2	11	54.333565	13.0879413009779	54.268855	54.684047	X11_51417065
	fruit length	fr.length11.1	11	54.333565	15.1169170129623	53.206534	54.684047	X11_51417065
	fruit height	fr.height12.1	12	2.832899	4.5275563785142	0.010859	4.255656	X12_2832899
	fruit width	fr.width12.1	12	4.185636	5.18887038610706	3.666238	5.267776	X12_4185636
	fruit length	fr.length12.1	12	4.185636	5.40384568082275	3.666238	5.267776	X12_4185636

## Sheet: Supp_Tab7
	Supplemental Table 7: Selected candidate genes. The candidate genes were selected based on the allelic effect variation of the eight parental lines and their polymorphisms within the QTL regions. Only QTLs within short regions (less than 2Mbp) were considered. For each trait, the QTL ID is a combination of the QTL name and the corresponding parameter (plasticity or mean).
	Trait	QTL_ID	Gene	Function
	Flowering time	Slope_flw3.1	Solyc03g111310.2	AKIN gamma
	Flowering time	Slope_flw3.1	Solyc03g111320.1	Exocyst complex protein EXO70
	Flowering time	Slope_flw3.1	Solyc03g111460.1	Nuclear transcription factor Y subunit C-2
	Flowering time	Mean_flw3.2	Solyc03g114450.2	Extracellular calcium sensing receptor
	Flowering time	Mean_flw3.2	Solyc03g114460.2	Acetyl-coenzyme A synthetase
	Flowering time	Mean_flw3.2	Solyc03g114500.2	Enolase
	Flowering time	Mean_flw3.2	Solyc03g114510.2	Cupin RmlC-type
	Flowering time	Mean_flw3.2	Solyc03g114520.2	Kinetochore protein
	Flowering time	Mean_flw3.2	Solyc03g114530.2	Strictosidine synthase family protein
	Flowering time	Mean_flw3.2	Solyc03g114540.1	Strictosidine synthase family protein
	Flowering time	Mean_flw3.2	Solyc03g114550.1	Strictosidine synthase family protein
	Flowering time	Mean_flw3.2	Solyc03g114560.2	Strictosidine synthase family protein
	Flowering time	Mean_flw3.2	Solyc03g114570.1	Unknown Protein
	Flowering time	Mean_flw3.2	Solyc03g114580.2	Uridine kinase
	Flowering time	Mean_flw3.2	Solyc03g114590.2	Serine/threonine protein kinase
	Flowering time	Mean_flw3.2	Solyc03g114600.2	LAG1 longevity assurance homolog 2
	Flowering time	Mean_flw3.2	Solyc03g114640.2	Signal peptide peptidase SppA type
	Flowering time	Mean_flw3.2	Solyc03g114680.2	RING finger protein 13
	Flowering time	Mean_flw3.2	Solyc03g114690.2	Wd-40 repeat-containing protein
	Flowering time	Mean_flw3.2	Solyc03g114700.1	Unknown Protein
	Flowering time	Mean_flw3.2	Solyc03g114720.2	Transcription factor BIM2
	Flowering time	Mean_flw3.2	Solyc03g114740.2	BSD domain containing protein
	Flowering time	Mean_flw3.2	Solyc03g114750.2	Unknown Protein
	Flowering time	Mean_flw3.2	Solyc03g114760.2	TMV-MP30 binding protein 2C
	Flowering time	Mean_flw3.2	Solyc03g114890.2	COBRA-like protein
	Flowering time	Mean_flw3.2	Solyc03g114900.2	COBRA-like protein
	Flowering time	Mean_flw3.2	Solyc03g114910.2	Ch-cobra
	Flowering time	Mean_flw3.2	Solyc03g114920.1	Pentatricopeptide repeat-containing protein
	Flowering time	Mean_flw3.2	Solyc03g114930.2	Photosystem II oxygen evolving complex protein PsbP
	Flowering time	Mean_flw3.2	Solyc03g114940.2	Cytochrome P450
	Flowering time	Mean_flw3.2	Solyc03g115000.2	AT1G74160 protein
	Flowering time	Mean_flw3.2	Solyc03g115010.1	Transcription factor CYCLOIDEA
	Flowering time	Mean_flw3.2	Solyc03g115110.2	ATP synthase gamma chain
	Flowering time	Mean_flw3.2	Solyc03g115120.1	Chaperone protein dnaJ
	Flowering time	Mean_flw3.2	Solyc03g115130.2	Pol polyprotein
	Flowering time	Mean_flw3.2	Solyc03g115180.1	PHD-finger family protein expressed
	Flowering time	Mean_flw3.2	Solyc03g115190.2	Unknown Protein
	Flowering time	Mean_flw3.2	Solyc03g115200.2	Glucan endo-1 3-beta-glucosidase 1
	Flowering time	Mean_flw3.2	Solyc03g115210.2	Unknown Protein
	Flowering time	Mean_flw3.2	Solyc03g115220.2	Cytochrome P450
	Flowering time	Mean_flw3.2	Solyc03g115230.2	ClpB chaperone
	Flowering time	Mean_flw3.2	Solyc03g115240.2	RNA polymerase-associated protein LEO1
	Flowering time	Mean_flw3.2	Solyc03g115250.2	Genomic DNA chromosome 5 P1 clone MXM12
	Flowering time	Mean_flw3.2	Solyc03g115340.1	Expansin 2
	Flowering time	Mean_flw3.2	Solyc03g115350.1	Expansin 2
	Flowering time	Mean_flw3.2	Solyc03g115360.2	40S ribosomal protein S19-like
	Flowering time	Mean_flw3.2	Solyc03g115370.2	Diacylglycerol kinase 1
	Flowering time	Mean_flw3.2	Solyc03g115380.1	UDP-glucose dehydrogenase
	Flowering time	Mean_flw3.2	Solyc03g115390.2	ATP-dependent RNA helicase
	Flowering time	Mean_flw3.2	Solyc03g115410.2	Lrr%2C resistance protein fragment
	Flowering time	VAR_flw7.1	Solyc07g045590.1	Tracheary element differentiation-related 6
	Flowering time	VAR_flw7.1	Solyc07g047920.1	Fucosyltransferase 7
	Flowering time	VAR_flw7.1	Solyc07g047950.1	GRAS family transcription factor
	Flowering time	VAR_flw7.1	Solyc07g047960.2	WRKY transcription factor 2
	Flowering time	VAR_flw7.1	Solyc07g049210.2	BAH-PHD domain-containing protein
	Flowering time	VAR_flw7.1	Solyc07g049220.2	Serine/threonine-protein phosphatase 2A 56 kDa regulatory subunit delta isoform
	Flowering time	VAR_flw7.1	Solyc07g049300.2	Endoglucanase 1
	Flowering time	VAR_flw7.1	Solyc07g049310.2	D-xylose transporter
	Flowering time	VAR_flw7.1	Solyc07g049320.2	Nucleobase ascorbate transporter
	Flowering time	VAR_flw7.1	Solyc07g049330.1	Glutathione S-transferase
	Flowering time	VAR_flw7.1	Solyc07g049420.1	60s acidic ribosomal protein P1
	Flowering time	VAR_flw7.1	Solyc07g049550.2	1-aminocyclopropane-1-carboxylate oxidase
	Flowering time	VAR_flw7.1	Solyc07g049560.2	Tyrosine phosphatase family protein
	Flowering time	VAR_flw7.1	Solyc07g049640.2	Myb family transcription factor-like
	Flowering time	VAR_flw7.1	Solyc07g049650.1	Unknown Protein
	Flowering time	VAR_flw7.1	Solyc07g049660.2	Acetyl coenzyme A cis-3-hexen-1-ol acetyl transferase
	Flowering time	VAR_flw7.1	Solyc07g049670.2	Alcohol acetyltransferase
	Flowering time	Mean_flw9.2	Solyc09g089930.1	Ethylene responsive transcription factor 1a
	Flowering time	Mean_flw9.2	Solyc09g089940.1	Genomic DNA chromosome 3 TAC clone K7P8
	Flowering time	Mean_flw9.2	Solyc09g090150.2	Legumin 11S-globulin
	Flowering time	Mean_flw9.2	Solyc09g090160.2	Ankyrin repeat domain-containing protein 2
	Flowering time	Mean_flw9.2	Solyc09g090170.1	Unknown Protein
	Flowering time	Mean_flw9.2	Solyc09g090180.1	Light-dependent short hypocotyls 1
	Flowering time	Mean_flw9.2	Solyc09g090290.2	Genomic DNA chromosome 3 P1 clone MLM24
	Flowering time	Mean_flw9.2	Solyc09g090350.2	Oxidoreductase
	Flowering time	Mean_flw9.2	Solyc09g090360.2	Xenotropic and polytropic retrovirus receptor
	Flowering time	Mean_flw9.2	Solyc09g090380.1	Genomic DNA chromosome 3 P1 clone MLM24
	Flowering time	Slope_flw11.1	Solyc11g069450.1	Arabidopsis thaliana genomic DNA chromosome 5 P1 clone MOK16
	Flowering time	Slope_flw11.1	Solyc11g069500.1	Auxin response factor 16
	Flowering time	Slope_flw11.1	Solyc11g069510.1	GATA transcription factor 9
	Flowering time	Slope_flw11.1	Solyc11g069530.1	Kinase-START 1
	Flowering time	Slope_flw11.1	Solyc11g069540.1	Solute carrier family 35 member E3
	Flowering time	Slope_flw11.1	Solyc11g069600.1	Inter-alpha-trypsin inhibitor heavy chain H4
	Flowering time	Slope_flw11.1	Solyc11g069610.1	Chromatin remodeling complex subunit
	Flowering time	Slope_flw11.1	Solyc11g069620.1	Cc-nbs-lrr%2C resistance protein
	Flowering time	Slope_flw11.1	Solyc11g069630.1	Receptor-like protein kinase At5g59670
	Flowering time	Slope_flw11.1	Solyc11g069640.1	Carbonic anhydrase family protein
	Flowering time	Slope_flw11.1	Solyc11g069650.1	Unknown Protein
	Flowering time	Slope_flw11.1	Solyc11g069660.1	Nbs-lrr%2C resistance protein
	Flowering time	Slope_flw11.1	Solyc11g069670.1	Disease resistance protein R3a-like protein
	Flowering time	Slope_flw11.1	Solyc11g069680.1	Acyltransferase-like protein
	Flowering time	Slope_flw11.1	Solyc11g069690.1	Protein disulfide isomerase
	Flowering time	Slope_flw11.1	Solyc11g069700.1	Elongation factor 1-alpha
	Flowering time	Slope_flw11.1	Solyc11g069710.1	ABC transporter G family member 3
	Flowering time	Slope_flw11.1	Solyc11g069720.1	26S protease regulatory subunit 6B homolog
	Flowering time	Slope_flw11.1	Solyc11g069730.1	Unknown Protein
	Flowering time	Slope_flw11.1	Solyc11g069740.1	Nitrate transporter
	Flowering time	Slope_flw11.1	Solyc11g069750.1	Nitrate transporter
	Flowering time	Slope_flw11.1	Solyc11g069760.1	High affinity nitrate transporter protein
	Flowering time	Slope_flw11.1	Solyc11g069770.1	Transcription factor MADS-box
	Flowering time	Slope_flw11.1	Solyc11g069780.1	2-phosphoglycerate kinase
	Flowering time	Slope_flw11.1	Solyc11g069790.1	chaperonin
	Flowering time	Slope_flw11.1	Solyc11g069800.1	cytochrome P450
	Flowering time	Slope_flw11.1	Solyc11g069810.1	OTU domain containing protein
	Flowering time	Slope_flw11.1	Solyc11g069820.1	ABC transporter G family member 28
	Flowering time	Slope_flw11.1	Solyc11g069830.1	Arsenite ATPase transporter
	Flowering time	Slope_flw11.1	Solyc11g069840.1	Os03g0859900 protein
	Flowering time	Slope_flw11.1	Solyc11g069850.1	Telomere repeat-binding protein 4
	Flowering time	Slope_flw11.1	Solyc11g069860.1	Glutaredoxin
	Flowering time	Slope_flw11.1	Solyc11g069870.1	Ripening-related protein 3
	Flowering time	Slope_flw11.1	Solyc11g069880.1	Ripening-related protein 3
	Flowering time	Slope_flw11.1	Solyc11g069890.1	BEL1-like homeodomain protein 8
	Flowering time	Slope_flw11.1	Solyc11g069900.1	Unknown Protein
	Flowering time	Slope_flw11.1	Solyc11g069910.1	DNA-directed RNA polymerase II subunit J
	Flowering time	Slope_flw11.1	Solyc11g069920.1	Nbs%2C resistance protein fragment
	Flowering time	Slope_flw11.1	Solyc11g069930.1	Disease resistance protein R3a-like protein
	Flowering time	Slope_flw11.1	Solyc11g069940.1	Glutaredoxin
	Flowering time	Slope_flw11.1	Solyc11g069950.1	Cell division protease ftsH homolog
	Flowering time	Slope_flw11.1	Solyc11g069960.1	Receptor like kinase%2C RLK
	Flowering time	Slope_flw11.1	Solyc11g069970.1	Harpin-induced 1
	Flowering time	Slope_flw11.1	Solyc11g069980.1	Interferon-induced GTP-binding protein Mx
	Flowering time	Slope_flw11.1	Solyc11g069990.1	Nbs-lrr%2C resistance protein
	Flowering time	Slope_flw11.1	Solyc11g070000.1	Nbs%2C resistance protein fragment
	Flowering time	Slope_flw11.1	Solyc11g070010.1	F8A5.6 protein
	Flowering time	Slope_flw11.1	Solyc11g070020.1	Unknown Protein
	Flowering time	Slope_flw11.1	Solyc11g070080.1	Carboxyl-terminal peptidase
	Flowering time	Slope_flw11.1	Solyc11g070090.1	Carboxyl-terminal peptidase
	Flowering time	Slope_flw11.1	Solyc11g070100.1	Early flowering 3
	Flowering time	Slope_flw11.1	Solyc11g070160.1	Os06g0483900 protein
	Flowering time	Slope_flw11.1	Solyc11g070170.1	Casein kinase I
	Flowering time	Slope_flw11.1	Solyc11g070180.1	Unknown Protein
	Flowering time	Slope_flw11.1	Solyc11g070190.1	Unknown Protein
	Flowering time	Slope_flw11.1	Solyc11g071200.1	Unknown Protein
	Flowering time	Slope_flw11.1	Solyc11g071210.1	Unknown Protein
	Flowering time	Slope_flw11.1	Solyc11g071250.1	EMBYO FLOWERING 1-like protein
	Flowering time	Slope_flw11.1	Solyc11g071260.1	Ubiquitin-conjugating enzyme E2
	Flowering time	Slope_flw11.1	Solyc11g071270.1	Class E vacuolar protein-sorting machinery protein HSE1
	Flowering time	Slope_flw11.1	Solyc11g071280.1	Branched-chain amino acid aminotransferase like protein
	Flowering time	Slope_flw11.1	Solyc11g071290.1	Alcohol dehydrogenase
	Flowering time	Slope_flw11.1	Solyc11g071340.1	ABI3-interacting protein 2
	Flowering time	Slope_flw11.1	Solyc11g071350.1	Aluminum-activated malate transporter
	Flowering time	Slope_flw11.1	Solyc11g071360.1	Unknown Protein
	Flowering time	Slope_flw11.1	Solyc11g071370.1	Pentatricopeptide repeat-containing protein
	Flowering time	Slope_flw11.1	Solyc11g071380.1	Unknown Protein
	Flowering time	Slope_flw11.1	Solyc11g071390.1	Disease resistance protein I2
	Flowering time	Slope_flw11.1	Solyc11g071400.1	Lrr%2C resistance protein fragment
	Flowering time	Slope_flw11.1	Solyc11g071410.1	Disease resistance protein R3a-like protein
	Flowering time	Slope_flw11.1	Solyc11g071420.1	Cc-nbs-lrr%2C resistance protein
	Flowering time	Slope_flw11.1	Solyc11g071430.1	Cc-nbs-lrr%2C resistance protein
	Flowering time	Slope_flw11.1	Solyc11g071440.1	Pyridine nucleotide-disulfide oxidoreductase family protein
	Flowering time	Slope_flw11.1	Solyc11g071470.1	Hydroxycinnamoyl CoA shikimate/quinate hydroxycinnamoyltransferase-like protein
	Flowering time	Slope_flw11.1	Solyc11g071480.1	Hydroxycinnamoyl CoA shikimate/quinate hydroxycinnamoyltransferase-like protein
	Flowering time	Slope_flw11.1	Solyc11g071500.1	MYB transcription factor
	Flowering time	Slope_flw11.1	Solyc11g071510.1	Glycosyl hydrolase
	Flowering time	Slope_flw11.1	Solyc11g071540.1	Unknown Protein
	Flowering time	Slope_flw11.1	Solyc11g071550.1	Glutamyl-tRNA
	Flowering time	Slope_flw11.1	Solyc11g071560.1	Restricted tev movement 2
	Flowering time	Slope_flw11.1	Solyc11g071570.1	Gamma-tubulin complex component 5-like
	Flowering time	Slope_flw11.1	Solyc11g071610.1	Xanthine dehydrogenase/oxidase
	Flowering time	Slope_flw11.1	Solyc11g071620.1	Aldehyde oxidase
	Flowering time	Slope_flw11.1	Solyc11g071630.1	Sensor histidine kinase LuxQ
	Flowering time	Slope_flw11.1	Solyc11g071640.1	Beta-D-glucosidase
	Flowering time	Slope_flw11.1	Solyc11g071650.1	Beta-D-glucosidase
	Flowering time	Slope_flw11.1	Solyc11g071690.1	Cellular nucleic acid binding protein
	Flowering time	Slope_flw11.1	Solyc11g071700.1	Ubiquitin carboxyl-terminal hydrolase family protein expressed
	Flowering time	Slope_flw11.1	Solyc11g071710.1	DnaJ-like zinc-finger protein
	Flowering time	Slope_flw11.1	Solyc11g071720.1	Acetyl esterase
	Flowering time	Slope_flw11.1	Solyc11g071730.1	Kinesin-like protein
	Flowering time	Slope_flw11.1	Solyc11g071770.1	Elongation factor Tu family protein
	Flowering time	Slope_flw11.1	Solyc11g071780.1	Unknown Protein
	Flowering time	Slope_flw11.1	Solyc11g071790.1	Unknown Protein
	Flowering time	Slope_flw11.1	Solyc11g071800.1	Strictosidine synthase family protein
	Flowering time	Slope_flw11.1	Solyc11g071810.1	CRABS CLAW
	Flowering time	Mean_flw12.1	Solyc12g008530.1	Pectinesterase
	Flowering time	Mean_flw12.1	Solyc12g008540.1	N-acetylated alpha-linked acidic dipeptidase-like 1
	Flowering time	Mean_flw12.1	Solyc12g008550.1	N-acetylated alpha-linked acidic dipeptidase 2
	Flowering time	Mean_flw12.1	Solyc12g008560.1	Unknown Protein
	Flowering time	Mean_flw12.1	Solyc12g008570.1	Arginyl-tRNA synthetase
	Flowering time	Mean_flw12.1	Solyc12g008580.1	Glucan endo-1 3-beta-glucosidase 4
	Flowering time	Mean_flw12.1	Solyc12g008590.1	Profilin
	Flowering time	Mean_flw12.1	Solyc12g008640.1	Gamma-glutamyltransferase-like protein
	Flowering time	Mean_flw12.1	Solyc12g008650.1	Inositol oxygenase
	Flowering time	Mean_flw12.1	Solyc12g008660.1	Zinc finger CCCH domain-containing protein 20
	Flowering time	Mean_flw12.1	Solyc12g008670.1	Myb-related transcription factor
	Flowering time	Mean_flw12.1	Solyc12g008730.1	Mitochondrial ATP synthase g subunit family protein
	Flowering time	Mean_flw12.1	Solyc12g008740.1	1-aminocyclopropane-1-carboxylate synthase
	Flowering time	Mean_flw12.1	Solyc12g008750.1	Splicing factor U2AF subunit
	Flowering time	Mean_flw12.1	Solyc12g008760.1	Protein arginine N-methyltransferase 1
	Flowering time	Mean_flw12.1	Solyc12g008770.1	Mitochondrial carrier protein-like
	Flowering time	Mean_flw12.1	Solyc12g008780.1	Serine acetyltransferase
	Flowering time	Mean_flw12.1	Solyc12g008790.1	Acyl-
	Flowering time	Mean_flw12.1	Solyc12g008800.1	MYB transcription factor
	Flowering time	Mean_flw12.1	Solyc12g008840.1	Beta-galactosidase
	Flowering time	Mean_flw12.1	Solyc12g008850.1	Histone demethylase
	Flowering time	Mean_flw12.1	Solyc12g008900.1	Cytokinin oxidase/dehydrogenase 2
	Flowering time	Mean_flw12.1	Solyc12g008930.1	Unknown Protein
	Flowering time	Mean_flw12.1	Solyc12g008940.1	Nucleosome assembly protein 1-like protein 2
	Flowering time	Mean_flw12.1	Solyc12g008950.1	At1g17490/F1L3_4
	Flowering time	Mean_flw12.1	Solyc12g008960.1	Calmodulin-binding protein
	Flowering time	Mean_flw12.1	Solyc12g008970.1	Diacylglycerol acyltransferase
	Flowering time	Mean_flw12.1	Solyc12g008980.1	Lycopene epsilon cyclase
	Flowering time	Mean_flw12.1	Solyc12g008990.1	Receptor-like protein kinase
	Flowering time	Mean_flw12.1	Solyc12g009000.1	Os07g0175100 protein
	Flowering time	Mean_flw12.1	Solyc12g009010.1	Serine/threonine-protein kinase 38
	Flowering time	Mean_flw12.1	Solyc12g009020.1	Protein kinase
	Flowering time	Mean_flw12.1	Solyc12g009030.1	WD repeat-containing protein 61
	Flowering time	Mean_flw12.1	Solyc12g009040.1	Long-chain-fatty-acid--CoA ligase 4
	Flowering time	Mean_flw12.1	Solyc12g009050.1	Nuclear transcription factor Y subunit A-3
	Flowering time	Mean_flw12.1	Solyc12g009060.1	Charged multivesicular body protein 2a
	Flowering time	Mean_flw12.1	Solyc12g009070.1	Unknown Protein
	Flowering time	Mean_flw12.1	Solyc12g009080.1	OBP3-responsive gene 4
	Flowering time	Mean_flw12.1	Solyc12g009090.1	Unknown Protein
	Flowering time	Mean_flw12.1	Solyc12g009100.1	Unknown Protein
	Flowering time	Mean_flw12.1	Solyc12g009110.1	O-methyltransferase-like protein
	Flowering time	Mean_flw12.1	Solyc12g009160.1	Inter-alpha-trypsin inhibitor domain protein
	Flowering time	Mean_flw12.1	Solyc12g009170.1	Small nuclear ribonucleoprotein LSM1
	Flowering time	Mean_flw12.1	Solyc12g009180.1	Cupin superfamily
	Flowering time	Mean_flw12.1	Solyc12g009190.1	Receptor like kinase%2C RLK
	Flowering time	Mean_flw12.1	Solyc12g009200.1	Chlorophyll a-b binding protein%2C chloroplastic
	Flowering time	Mean_flw12.1	Solyc12g009210.1	Polygalacturonase
	Flowering time	Mean_flw12.1	Solyc12g009220.1	Jasmonate ZIM-domain protein 1
	Flowering time	Mean_flw12.1	Solyc12g009230.1	Polyadenylate-binding protein
	Flowering time	Mean_flw12.1	Solyc12g009240.1	Ethylene-responsive transcription factor 4
	Flowering time	Mean_flw12.1	Solyc12g009260.1	3-oxoacyl-
	Flowering time	Mean_flw12.1	Solyc12g009270.1	Pectinesterase
	Flowering time	Mean_flw12.1	Solyc12g009280.1	Auxin-induced protein-like
	Flowering time	Mean_flw12.1	Solyc12g009290.1	SAUR33-auxin-responsive SAUR family member
	Flowering time	Mean_flw12.1	Solyc12g009300.1	Sucrose synthase
	Flowering time	Mean_flw12.1	Solyc12g009310.1	ATP binding / serine-threonine kinase
	Flowering time	Mean_flw12.1	Solyc12g009330.1	Unknown Protein
	Flowering time	Mean_flw12.1	Solyc12g009340.1	Kinase family protein
	Flowering time	Mean_flw12.1	Solyc12g009350.1	Kinase family protein
	Flowering time	Mean_flw12.1	Solyc12g009360.1	Kinase family protein
	Flowering time	Mean_flw12.1	Solyc12g009370.1	Kinase family protein
	Flowering time	Mean_flw12.1	Solyc12g009380.1	30S ribosomal protein S17
	Flowering time	Mean_flw12.1	Solyc12g009390.1	Zinc finger CCCH domain-containing protein 16
	Flowering time	Mean_flw12.1	Solyc12g009400.1	Pyruvate dehydrogenase E1 component alpha subunit
	Flowering time	Mean_flw12.1	Solyc12g009410.1	Pyruvate dehydrogenase E1 component alpha subunit
	Flowering time	Mean_flw12.1	Solyc12g009420.1	Polygalacturonase
	Flowering time	Mean_flw12.1	Solyc12g009430.1	Methyltransferase FkbM family protein expressed
	Flowering time	Mean_flw12.1	Solyc12g009480.1	Xenotropic and polytropic retrovirus receptor
	Flowering time	Mean_flw12.1	Solyc12g009490.1	Ethylene-responsive transcription factor 11
	Flowering time	Mean_flw12.1	Solyc12g009500.1	UPF0405 protein C3orf75 homolog
	Flowering time	Mean_flw12.1	Solyc12g009510.1	LRR receptor-like serine/threonine-protein kinase%2C RLP
	Flowering time	Mean_flw12.1	Solyc12g009520.1	LRR receptor-like serine/threonine-protein kinase%2C RLP
	Flowering time	Mean_flw12.1	Solyc12g009530.1	LRR receptor-like serine/threonine-protein kinase%2C RLP
	Flowering time	Mean_flw12.1	Solyc12g009550.1	LRR receptor-like serine/threonine-protein kinase%2C RLP
	Flowering time	Mean_flw12.1	Solyc12g009560.1	F-box/LRR-repeat protein
	Flowering time	Mean_flw12.1	Solyc12g009570.1	CBL-interacting protein kinase 09
	Flowering time	Mean_flw12.1	Solyc12g009580.1	CRABS CLAW
	Flowering time	Mean_flw12.1	Solyc12g009590.1	Methyl binding domain protein
	Flowering time	Mean_flw12.1	Solyc12g009610.1	TBC1 domain family member 15
	Flowering time	Mean_flw12.1	Solyc12g009620.1	CUE domain containing protein
	Flowering time	Mean_flw12.1	Solyc12g009630.1	Calmodulin-like protein
	Flowering time	Mean_flw12.1	Solyc12g009640.1	HAT family dimerisation domain containing protein expressed
	Flowering time	Mean_flw12.1	Solyc12g009650.1	Proline rich protein
	Flowering time	Mean_flw12.1	Solyc12g009660.1	Exostosin-like
	Flowering time	Mean_flw12.1	Solyc12g009670.1	Exostosin-like
	Flowering time	Mean_flw12.1	Solyc12g009680.1	Adiponectin receptor protein 2
	Flowering time	Mean_flw12.1	Solyc12g009690.1	LRR receptor-like serine/threonine-protein kinase%2C RLP
	Flowering time	Mean_flw12.1	Solyc12g009700.1	Plant synaptotagmin
	Flowering time	Mean_flw12.1	Solyc12g009710.1	Unknown Protein
	Flowering time	Mean_flw12.1	Solyc12g009730.1	LRR receptor-like serine/threonine-protein kinase%2C RLP
	Flowering time	Mean_flw12.1	Solyc12g009740.1	LRR receptor-like serine/threonine-protein kinase%2C RLP
	Flowering time	Mean_flw12.1	Solyc12g009750.1	LRR receptor-like serine/threonine-protein kinase%2C RLP
	Flowering time	Mean_flw12.1	Solyc12g009760.1	Plant synaptotagmin
	Flowering time	Mean_flw12.1	Solyc12g009770.1	LRR receptor-like serine/threonine-protein kinase%2C RLP
	Flowering time	Mean_flw12.1	Solyc12g009780.1	LRR receptor-like serine/threonine-protein kinase%2C RLP
	Flowering time	Mean_flw12.1	Solyc12g009790.1	Synaptotagmin-7
	Flowering time	Mean_flw12.1	Solyc12g009800.1	Purple acid phosphatase 3
	Flowering time	Mean_flw12.1	Solyc12g009810.1	UDP-N-acetylglucosamine transferase subunit alg13
	Flowering time	Mean_flw12.1	Solyc12g009830.1	At1g19680-like protein
	Flowering time	Mean_flw12.1	Solyc12g009890.1	Vacuolar ATPase subunit H protein
	Flowering time	Mean_flw12.1	Solyc12g009900.1	Unknown Protein
	Flowering time	Mean_flw12.1	Solyc12g009910.1	UDP-glucosyltransferase HvUGT5876
	Flowering time	Mean_flw12.1	Solyc12g009920.1	Glucosyltransferase
	Flowering time	Mean_flw12.1	Solyc12g009930.1	UDP-glucuronosyltransferase 1-6
	Flowering time	Mean_flw12.1	Solyc12g009940.1	UDP-glucosyltransferase HvUGT5876
	Flowering time	Mean_flw12.1	Solyc12g009950.1	Peroxidase 57
	Flowering time	Mean_flw12.1	Solyc12g009960.1	Eukaryotic translation initiation factor 4
	Flowering time	Mean_flw12.1	Solyc12g009990.1	Signal recognition particle protein
	Flowering time	Mean_flw12.1	Solyc12g010000.1	Early nodulin-55-1
	Flowering time	Mean_flw12.1	Solyc12g010010.1	Cyclic nucleotide gated channel
	Flowering time	Mean_flw12.1	Solyc12g010020.1	Leucyl aminopeptidase
	Flowering time	Mean_flw12.1	Solyc12g010030.1	Leucyl aminopeptidase
	Flowering time	Mean_flw12.1	Solyc12g010040.1	Leucyl aminopeptidase
	Flowering time	Mean_flw12.1	Solyc12g010050.1	DNA-3-methyladenine glycosylase I
	Flowering time	Mean_flw12.1	Solyc12g010060.1	Eukaryotic translation initiation factor 5A
	Flowering time	Mean_flw12.1	Solyc12g010070.1	Unknown Protein
	Flowering time	Mean_flw12.1	Solyc12g010080.1	BTB/POZ domain-containing protein
	Flowering time	Mean_flw12.1	Solyc12g010110.1	Formin 2B
	Flowering time	Mean_flw12.1	Solyc12g010120.1	Reticulon-like protein B21
	Flowering time	Mean_flw12.1	Solyc12g010130.1	CBL-interacting protein kinase 7
	Flowering time	Mean_flw12.1	Solyc12g010480.1	Adiponectin receptor
	Flowering time	Mean_flw12.1	Solyc12g010490.1	AP2-like ethylene-responsive transcription factor At1g16060
	Fruit firmness	Mean_firm1.1	Solyc01g006830.2	Os02g0200800 protein
	Fruit firmness	Mean_firm1.1	Solyc01g006840.2	Calcium dependent protein kinase 26
	Fruit firmness	Mean_firm1.1	Solyc01g007000.2	U-box domain-containing protein
	Fruit firmness	Mean_firm1.1	Solyc01g007010.2	U-box domain-containing protein
	Fruit firmness	Mean_firm1.1	Solyc01g007020.2	U-box domain-containing protein
	Fruit firmness	Mean_firm1.1	Solyc01g007030.2	U-box domain-containing protein
	Fruit firmness	Mean_firm1.1	Solyc01g007040.2	U-box domain-containing protein
	Fruit firmness	Mean_firm1.1	Solyc01g007050.1	U-box domain-containing protein 24
	Fruit firmness	Mean_firm1.1	Solyc01g007060.2	At5g63850
	Fruit firmness	Mean_firm1.1	Solyc01g007070.2	BEL1-like homeodomain protein 1
	Fruit firmness	Mean_firm1.1	Solyc01g007080.2	Aluminum-activated malate transporter
	Fruit firmness	Mean_firm1.1	Solyc01g007090.1	Aluminum-activated malate transporter
	Fruit firmness	Mean_firm1.1	Solyc01g007100.2	Digalactosyldiacylglycerol synthase 1%2C chloroplastic
	Fruit firmness	Mean_firm1.1	Solyc01g007110.2	NC domain-containing protein
	Fruit firmness	Mean_firm1.1	Solyc01g007140.2	Pre-rRNA-processing protein ipi1
	Fruit firmness	Mean_firm1.1	Solyc01g007150.2	Coatomer subunit beta-1
	Fruit firmness	Mean_firm1.1	Solyc01g007160.2	N-acetyltransferase ESCO1
	Fruit firmness	Mean_firm1.1	Solyc01g007170.2	Protein unc-13 homolog C
	Fruit firmness	Mean_firm1.1	Solyc01g007180.2	Unknown Protein
	Fruit firmness	Mean_firm1.1	Solyc01g007190.2	Unknown Protein
	Fruit firmness	Mean_firm1.1	Solyc01g007200.2	Unknown Protein
	Fruit firmness	Mean_firm1.1	Solyc01g007220.2	NHL1
	Fruit firmness	Mean_firm1.1	Solyc01g007240.2	NHL3
	Fruit firmness	Mean_firm1.1	Solyc01g007250.2	U3 small nucleolar ribonucleoprotein protein IMP4
	Fruit firmness	Mean_firm1.1	Solyc01g007260.2	Os04g0416500 protein
	Fruit firmness	Mean_firm1.1	Solyc01g008320.2	DDHD domain containing 1
	Fruit firmness	Mean_firm1.1	Solyc01g008330.2	Acetyl-CoA carboxylase biotin carboxylase
	Fruit firmness	Mean_firm1.1	Solyc01g008340.2	50S ribosomal protein L19
	Fruit firmness	Mean_firm1.1	Solyc01g008480.2	Pentatricopeptide repeat-containing protein
	Fruit firmness	Mean_firm11.1	Solyc11g067090.1	Peptidyl-prolyl cis-trans isomerase
	Fruit set	Slope_fset1.1	Solyc01g005270.2	SEC14 cytosolic factor family protein
	Fruit set	Slope_fset1.1	Solyc01g005280.2	SEC14 cytosolic factor
	Fruit set	Slope_fset1.1	Solyc01g005290.2	SEC14 cytosolic factor family protein
	Fruit set	Slope_fset1.1	Solyc01g005560.2	Isocitrate dehydrogenase
	Fruit set	Slope_fset1.1	Solyc01g005570.2	Unknown Protein
	Fruit set	Slope_fset1.1	Solyc01g006420.2	Unknown Protein
	Fruit set	Slope_fset1.1	Solyc01g006430.2	Omega-6 fatty acid desaturase
	Fruit set	Mean_fset3.1	Solyc03g114020.2	Genomic DNA chromosome 5 P1 clone MQB2
	Fruit set	Mean_fset3.1	Solyc03g114230.1	BHLH transcription factor
	Fruit set	Mean_fset3.1	Solyc03g114270.1	Unknown Protein
	Fruit set	Mean_fset3.1	Solyc03g114280.2	Ring finger protein 12
	Fruit set	Mean_fset3.1	Solyc03g114300.2	4-hydroxybenzoate octaprenyltransferase
	Fruit set	Mean_fset3.1	Solyc03g114310.2	Protein-tyrosine kinase 6
	Fruit set	Mean_fset3.1	Solyc03g114320.2	Kinesin light chain
	Fruit set	Mean_fset3.1	Solyc03g114330.2	Peroxin Pex14
	Fruit set	Mean_fset3.1	Solyc03g114340.2	1-deoxy-D-xylulose-5-phosphate reductoisomerase
	Fruit set	Mean_fset3.1	Solyc03g114350.1	Unknown Protein
	Fruit set	Mean_fset3.1	Solyc03g114360.2	Poly polymerase catalytic domain containing protein expressed
	Fruit set	Mean_fset3.1	Solyc03g114370.2	Atp-dependent RNA helicase
	Fruit set	Mean_fset3.1	Solyc03g114380.2	Kinesin family protein
	Fruit set	Mean_fset3.1	Solyc03g114390.1	Plant-specific domain TIGR01570 family protein
	Fruit set	Mean_fset3.1	Solyc03g114400.2	Nuclear transcription factor Y subunit B-3
	Fruit set	Mean_fset3.1	Solyc03g114410.2	G-patch domain-containing protein
	Fruit set	Mean_fset3.1	Solyc03g114420.1	Calmodulin
	Fruit set	Mean_fset3.1	Solyc03g114430.1	Unknown Protein
	Fruit set	Mean_fset3.1	Solyc03g114440.1	Ethylene-responsive transcription factor 3
	Fruit set	Mean_fset3.1	Solyc03g114450.2	Extracellular calcium sensing receptor
	Fruit set	Mean_fset3.1	Solyc03g114460.2	Acetyl-coenzyme A synthetase
	Fruit set	Mean_fset3.1	Solyc03g114470.2	Heat shock protein DnaJ domain protein
	Fruit set	Mean_fset3.1	Solyc03g114480.2	Senescence-associated protein
	Fruit set	Mean_fset3.1	Solyc03g114490.1	Unknown Protein
	Fruit set	Mean_fset3.1	Solyc03g114500.2	Enolase
	Fruit set	Mean_fset3.1	Solyc03g114510.2	Cupin RmlC-type
	Fruit set	Mean_fset3.1	Solyc03g114520.2	Kinetochore protein
	Fruit set	Mean_fset3.1	Solyc03g114530.2	Strictosidine synthase family protein
	Fruit set	Mean_fset3.1	Solyc03g114540.1	Strictosidine synthase family protein
	Fruit set	Mean_fset3.1	Solyc03g114550.1	Strictosidine synthase family protein
	Fruit set	Mean_fset3.1	Solyc03g114560.2	Strictosidine synthase family protein
	Fruit set	Mean_fset3.1	Solyc03g114570.1	Unknown Protein
	Fruit set	Mean_fset3.1	Solyc03g114580.2	Uridine kinase
	Fruit set	Mean_fset3.1	Solyc03g114590.2	Serine/threonine protein kinase
	Fruit set	Mean_fset3.1	Solyc03g114600.2	LAG1 longevity assurance homolog 2
	Fruit set	Mean_fset3.1	Solyc03g114640.2	Signal peptide peptidase SppA type
	Fruit set	Mean_fset3.1	Solyc03g114680.2	RING finger protein 13
	Fruit set	Mean_fset3.1	Solyc03g114690.2	Wd-40 repeat-containing protein
	Fruit set	Mean_fset3.1	Solyc03g114700.1	Unknown Protein
	Fruit set	Mean_fset3.1	Solyc03g114720.2	Transcription factor BIM2
	Fruit set	Mean_fset3.1	Solyc03g114740.2	BSD domain containing protein
	Fruit set	Mean_fset3.1	Solyc03g114750.2	Unknown Protein
	Fruit set	Mean_fset3.1	Solyc03g114760.2	TMV-MP30 binding protein 2C
	Fruit set	Mean_fset3.1	Solyc03g114890.2	COBRA-like protein
	Fruit set	Mean_fset3.1	Solyc03g114900.2	COBRA-like protein
	Fruit set	Mean_fset3.1	Solyc03g114910.2	Ch-cobra
	Fruit set	Mean_fset3.1	Solyc03g114920.1	Pentatricopeptide repeat-containing protein
	Fruit set	Mean_fset3.1	Solyc03g114930.2	Photosystem II oxygen evolving complex protein PsbP
	Fruit set	Mean_fset3.1	Solyc03g114940.2	Cytochrome P450
	Fruit set	Mean_fset3.1	Solyc03g115000.2	AT1G74160 protein
	Fruit set	Mean_fset3.1	Solyc03g115010.1	Transcription factor CYCLOIDEA
	Fruit set	Mean_fset4.1	Solyc04g077810.1	Unknown Protein
	Fruit set	Slope_fset10.1	Solyc10g005180.2	Genomic DNA chromosome 5 TAC clone K15C23
	Fruit set	Mean_fset10.1	Solyc10g005180.2	Genomic DNA chromosome 5 TAC clone K15C23
	Fruit set	Slope_fset10.1	Solyc10g005190.1	Unknown Protein
	Fruit set	Mean_fset10.1	Solyc10g005190.1	Unknown Protein
	Fruit set	Slope_fset10.1	Solyc10g005220.2	Neuralized
	Fruit set	Mean_fset10.1	Solyc10g005220.2	Neuralized
	Fruit set	Slope_fset10.1	Solyc10g005280.1	Pentatricopeptide repeat-containing protein
	Fruit set	Mean_fset10.1	Solyc10g005280.1	Pentatricopeptide repeat-containing protein
	Fruit set	Slope_fset10.1	Solyc10g005290.2	CDP-diacylglycerol--glycerol-3-phosphate 3-phosphatidyltransferase
	Fruit set	Mean_fset10.1	Solyc10g005290.2	CDP-diacylglycerol--glycerol-3-phosphate 3-phosphatidyltransferase
	Fruit set	Slope_fset10.1	Solyc10g005300.2	Serine/threonine-protein kinase
	Fruit set	Mean_fset10.1	Solyc10g005300.2	Serine/threonine-protein kinase
	Fruit set	Slope_fset10.1	Solyc10g005310.2	Adenosine deaminase-like protein
	Fruit set	Mean_fset10.1	Solyc10g005310.2	Adenosine deaminase-like protein
	Fruit set	Mean_fset10.1	Solyc10g005490.2	Protein strawberry notch homolog 1
	Fruit set	Slope_fset10.1	Solyc10g006260.2	Suppressor of white-apricot
	Fruit set	Mean_fset10.1	Solyc10g006260.2	Suppressor of white-apricot
	Fruit set	Slope_fset10.1	Solyc10g006270.2	Autophagy-related protein 8
	Fruit set	Mean_fset10.1	Solyc10g006270.2	Autophagy-related protein 8
	Fruit set	Mean_fset10.1	Solyc10g006430.1	Unknown Protein
	Fruit set	Mean_fset10.1	Solyc10g006440.2	TBC1 domain family member 17
	Fruit set	Slope_fset10.1	Solyc10g006650.2	Flavoprotein wrbA
	Fruit set	Mean_fset10.1	Solyc10g006650.2	Flavoprotein wrbA
	Fruit set	Mean_fset10.1	Solyc10g006720.2	Serine/threonine-protein kinase receptor
	Fruit set	Mean_fset10.1	Solyc10g006730.1	Pentatricopeptide repeat-containing protein
	Fruit set	Slope_fset10.1	Solyc10g006820.2	Myosin
	Fruit set	Mean_fset10.1	Solyc10g006820.2	Myosin
	Fruit weight	Slope_fw2.1	Solyc02g084710.2	Thioredoxin h1
	Fruit weight	SDD_fw2.1	Solyc02g084710.2	Thioredoxin h1
	Fruit weight	Mean_fw2.1	Solyc02g084710.2	Thioredoxin h1
	Fruit weight	Slope_fw2.1	Solyc02g084720.2	Beta-galactosidase
	Fruit weight	SDD_fw2.1	Solyc02g084720.2	Beta-galactosidase
	Fruit weight	Mean_fw2.1	Solyc02g084720.2	Beta-galactosidase
	Fruit weight	Slope_fw2.1	Solyc02g084730.2	Ribosomal RNA small subunit methyltransferase A
	Fruit weight	SDD_fw2.1	Solyc02g084730.2	Ribosomal RNA small subunit methyltransferase A
	Fruit weight	Mean_fw2.1	Solyc02g084730.2	Ribosomal RNA small subunit methyltransferase A
	Fruit weight	Slope_fw2.1	Solyc02g084740.2	Cytochrome P450
	Fruit weight	SDD_fw2.1	Solyc02g084740.2	Cytochrome P450
	Fruit weight	Mean_fw2.1	Solyc02g084740.2	Cytochrome P450
	Fruit weight	Slope_fw2.1	Solyc02g084760.2	Ubiquitin-conjugating enzyme E2 W
	Fruit weight	SDD_fw2.1	Solyc02g084760.2	Ubiquitin-conjugating enzyme E2 W
	Fruit weight	Mean_fw2.1	Solyc02g084760.2	Ubiquitin-conjugating enzyme E2 W
	Fruit weight	Slope_fw2.1	Solyc02g084770.2	Mitochondrial carrier protein expressed
	Fruit weight	SDD_fw2.1	Solyc02g084770.2	Mitochondrial carrier protein expressed
	Fruit weight	Mean_fw2.1	Solyc02g084770.2	Mitochondrial carrier protein expressed
	Fruit weight	Slope_fw2.1	Solyc02g084780.2	Peroxidase
	Fruit weight	SDD_fw2.1	Solyc02g084780.2	Peroxidase
	Fruit weight	Mean_fw2.1	Solyc02g084780.2	Peroxidase
	Fruit weight	Slope_fw2.1	Solyc02g084790.2	Peroxidase
	Fruit weight	SDD_fw2.1	Solyc02g084790.2	Peroxidase
	Fruit weight	Mean_fw2.1	Solyc02g084790.2	Peroxidase
	Fruit weight	Slope_fw2.1	Solyc02g084800.2	Peroxidase
	Fruit weight	SDD_fw2.1	Solyc02g084800.2	Peroxidase
	Fruit weight	Mean_fw2.1	Solyc02g084800.2	Peroxidase
	Fruit weight	Slope_fw2.1	Solyc02g084810.2	Unknown Protein
	Fruit weight	SDD_fw2.1	Solyc02g084810.2	Unknown Protein
	Fruit weight	Mean_fw2.1	Solyc02g084810.2	Unknown Protein
	Fruit weight	Slope_fw2.1	Solyc02g084820.2	Glycosyl transferase group 1
	Fruit weight	SDD_fw2.1	Solyc02g084820.2	Glycosyl transferase group 1
	Fruit weight	Mean_fw2.1	Solyc02g084820.2	Glycosyl transferase group 1
	Fruit weight	Slope_fw2.1	Solyc02g084830.2	Pentatricopeptide repeat-containing protein
	Fruit weight	SDD_fw2.1	Solyc02g084830.2	Pentatricopeptide repeat-containing protein
	Fruit weight	Mean_fw2.1	Solyc02g084830.2	Pentatricopeptide repeat-containing protein
	Fruit weight	Slope_fw2.1	Solyc02g084840.2	Dehydrin DHN1
	Fruit weight	SDD_fw2.1	Solyc02g084840.2	Dehydrin DHN1
	Fruit weight	Mean_fw2.1	Solyc02g084840.2	Dehydrin DHN1
	Fruit weight	Slope_fw2.1	Solyc02g084850.2	Unknown Protein
	Fruit weight	SDD_fw2.1	Solyc02g084850.2	Unknown Protein
	Fruit weight	Mean_fw2.1	Solyc02g084850.2	Unknown Protein
	Fruit weight	Slope_fw2.1	Solyc02g084860.1	BZIP transcription factor
	Fruit weight	SDD_fw2.1	Solyc02g084860.1	BZIP transcription factor
	Fruit weight	Mean_fw2.1	Solyc02g084860.1	BZIP transcription factor
	Fruit weight	Slope_fw2.1	Solyc02g084870.2	Mitogen-activated protein kinase 7
	Fruit weight	SDD_fw2.1	Solyc02g084870.2	Mitogen-activated protein kinase 7
	Fruit weight	Mean_fw2.1	Solyc02g084870.2	Mitogen-activated protein kinase 7
	Fruit weight	Slope_fw2.1	Solyc02g084880.2	BHLH transcription factor-like protein
	Fruit weight	SDD_fw2.1	Solyc02g084880.2	BHLH transcription factor-like protein
	Fruit weight	Mean_fw2.1	Solyc02g084880.2	BHLH transcription factor-like protein
	Fruit weight	Slope_fw2.1	Solyc02g084890.1	Cc-nbs-lrr%2C resistance protein
	Fruit weight	SDD_fw2.1	Solyc02g084890.1	Cc-nbs-lrr%2C resistance protein
	Fruit weight	Mean_fw2.1	Solyc02g084890.1	Cc-nbs-lrr%2C resistance protein
	Fruit weight	Slope_fw2.1	Solyc02g084900.2	Cell division protease ftsH homolog
	Fruit weight	SDD_fw2.1	Solyc02g084900.2	Cell division protease ftsH homolog
	Fruit weight	Mean_fw2.1	Solyc02g084900.2	Cell division protease ftsH homolog
	Fruit weight	Slope_fw2.1	Solyc02g084910.2	26S protease regulatory subunit 6B homolog
	Fruit weight	SDD_fw2.1	Solyc02g084910.2	26S protease regulatory subunit 6B homolog
	Fruit weight	Mean_fw2.1	Solyc02g084910.2	26S protease regulatory subunit 6B homolog
	Fruit weight	Slope_fw2.1	Solyc02g084920.2	Proteasome subunit beta type
	Fruit weight	SDD_fw2.1	Solyc02g084920.2	Proteasome subunit beta type
	Fruit weight	Mean_fw2.1	Solyc02g084920.2	Proteasome subunit beta type
	Fruit weight	Slope_fw2.1	Solyc02g084930.2	Cytochrome P450
	Fruit weight	SDD_fw2.1	Solyc02g084930.2	Cytochrome P450
	Fruit weight	Mean_fw2.1	Solyc02g084930.2	Cytochrome P450
	Fruit weight	Slope_fw2.1	Solyc02g084940.1	Unknown Protein
	Fruit weight	SDD_fw2.1	Solyc02g084940.1	Unknown Protein
	Fruit weight	Mean_fw2.1	Solyc02g084940.1	Unknown Protein
	Fruit weight	Slope_fw2.1	Solyc02g084950.2	Carboxyl methyltransferase 4
	Fruit weight	SDD_fw2.1	Solyc02g084950.2	Carboxyl methyltransferase 4
	Fruit weight	Mean_fw2.1	Solyc02g084950.2	Carboxyl methyltransferase 4
	Fruit weight	Slope_fw2.1	Solyc02g084960.1	Genomic DNA chromosome 5 TAC clone K1F13
	Fruit weight	SDD_fw2.1	Solyc02g084960.1	Genomic DNA chromosome 5 TAC clone K1F13
	Fruit weight	Mean_fw2.1	Solyc02g084960.1	Genomic DNA chromosome 5 TAC clone K1F13
	Fruit weight	Slope_fw2.1	Solyc02g084970.2	PAP2 domain protein
	Fruit weight	SDD_fw2.1	Solyc02g084970.2	PAP2 domain protein
	Fruit weight	Mean_fw2.1	Solyc02g084970.2	PAP2 domain protein
	Fruit weight	Slope_fw2.1	Solyc02g084980.2	Galactinol synthase
	Fruit weight	SDD_fw2.1	Solyc02g084980.2	Galactinol synthase
	Fruit weight	Mean_fw2.1	Solyc02g084980.2	Galactinol synthase
	Fruit weight	Slope_fw2.1	Solyc02g084990.2	Mannan endo-1 4-beta-mannosidase
	Fruit weight	SDD_fw2.1	Solyc02g084990.2	Mannan endo-1 4-beta-mannosidase
	Fruit weight	Mean_fw2.1	Solyc02g084990.2	Mannan endo-1 4-beta-mannosidase
	Fruit weight	Slope_fw2.1	Solyc02g085000.2	Genomic DNA chromosome 5 TAC clone K1F13
	Fruit weight	SDD_fw2.1	Solyc02g085000.2	Genomic DNA chromosome 5 TAC clone K1F13
	Fruit weight	Mean_fw2.1	Solyc02g085000.2	Genomic DNA chromosome 5 TAC clone K1F13
	Fruit weight	Slope_fw2.1	Solyc02g085010.1	Unknown Protein
	Fruit weight	SDD_fw2.1	Solyc02g085010.1	Unknown Protein
	Fruit weight	Mean_fw2.1	Solyc02g085010.1	Unknown Protein
	Fruit weight	Slope_fw2.1	Solyc02g085170.2	Glucose transporter 8
	Fruit weight	SDD_fw2.1	Solyc02g085170.2	Glucose transporter 8
	Fruit weight	Mean_fw2.1	Solyc02g085170.2	Glucose transporter 8
	Fruit weight	Slope_fw2.1	Solyc02g085350.2	Succinate dehydrogenase flavoprotein subunit
	Fruit weight	SDD_fw2.1	Solyc02g085350.2	Succinate dehydrogenase flavoprotein subunit
	Fruit weight	Mean_fw2.1	Solyc02g085350.2	Succinate dehydrogenase flavoprotein subunit
	Fruit weight	Slope_fw2.1	Solyc02g085360.2	Cytochrome P450
	Fruit weight	SDD_fw2.1	Solyc02g085360.2	Cytochrome P450
	Fruit weight	Mean_fw2.1	Solyc02g085360.2	Cytochrome P450
	Fruit weight	Slope_fw2.1	Solyc02g085400.2	Os01g0786800 protein
	Fruit weight	SDD_fw2.1	Solyc02g085400.2	Os01g0786800 protein
	Fruit weight	Mean_fw2.1	Solyc02g085400.2	Os01g0786800 protein
	Fruit weight	Slope_fw2.1	Solyc02g085410.1	Unknown Protein
	Fruit weight	SDD_fw2.1	Solyc02g085410.1	Unknown Protein
	Fruit weight	Mean_fw2.1	Solyc02g085410.1	Unknown Protein
	Fruit weight	Slope_fw2.1	Solyc02g085420.2	U1 small nuclear ribonucleoprotein
	Fruit weight	SDD_fw2.1	Solyc02g085420.2	U1 small nuclear ribonucleoprotein
	Fruit weight	Mean_fw2.1	Solyc02g085420.2	U1 small nuclear ribonucleoprotein
	Fruit weight	Slope_fw2.1	Solyc02g085480.2	BAC19.4
	Fruit weight	SDD_fw2.1	Solyc02g085480.2	BAC19.4
	Fruit weight	Mean_fw2.1	Solyc02g085480.2	BAC19.4
	Fruit weight	Slope_fw2.1	Solyc02g085490.1	Os12g0581300 protein
	Fruit weight	SDD_fw2.1	Solyc02g085490.1	Os12g0581300 protein
	Fruit weight	Mean_fw2.1	Solyc02g085490.1	Os12g0581300 protein
	Fruit weight	Slope_fw2.1	Solyc02g085620.2	Serine/threonine protein kinase
	Fruit weight	SDD_fw2.1	Solyc02g085620.2	Serine/threonine protein kinase
	Fruit weight	Mean_fw2.1	Solyc02g085620.2	Serine/threonine protein kinase
	Fruit weight	Slope_fw2.1	Solyc02g085810.2	HEAT repeat containing 5B
	Fruit weight	SDD_fw2.1	Solyc02g085810.2	HEAT repeat containing 5B
	Fruit weight	Mean_fw2.1	Solyc02g085810.2	HEAT repeat containing 5B
	Fruit weight	Slope_fw2.1	Solyc02g085820.2	NADPH-cytochrome P450 reductase
	Fruit weight	SDD_fw2.1	Solyc02g085820.2	NADPH-cytochrome P450 reductase
	Fruit weight	Mean_fw2.1	Solyc02g085820.2	NADPH-cytochrome P450 reductase
	Fruit weight	Slope_fw2.1	Solyc02g085880.1	Cytochrome P450
	Fruit weight	SDD_fw2.1	Solyc02g085880.1	Cytochrome P450
	Fruit weight	Mean_fw2.1	Solyc02g085880.1	Cytochrome P450
	Fruit weight	Slope_fw2.1	Solyc02g085930.2	Peroxidase
	Fruit weight	SDD_fw2.1	Solyc02g085930.2	Peroxidase
	Fruit weight	Mean_fw2.1	Solyc02g085930.2	Peroxidase
	Fruit weight	Slope_fw2.1	Solyc02g085940.2	Unknown Protein
	Fruit weight	SDD_fw2.1	Solyc02g085940.2	Unknown Protein
	Fruit weight	Mean_fw2.1	Solyc02g085940.2	Unknown Protein
	Fruit weight	Slope_fw2.1	Solyc02g085980.1	Unknown Protein
	Fruit weight	SDD_fw2.1	Solyc02g085980.1	Unknown Protein
	Fruit weight	Mean_fw2.1	Solyc02g085980.1	Unknown Protein
	Fruit weight	Slope_fw2.1	Solyc02g086010.1	Esterase/lipase/thioesterase family protein
	Fruit weight	SDD_fw2.1	Solyc02g086010.1	Esterase/lipase/thioesterase family protein
	Fruit weight	Mean_fw2.1	Solyc02g086010.1	Esterase/lipase/thioesterase family protein
	Fruit weight	Slope_fw2.1	Solyc02g086070.2	Genomic DNA chromosome 5 P1 clone MXI10
	Fruit weight	SDD_fw2.1	Solyc02g086070.2	Genomic DNA chromosome 5 P1 clone MXI10
	Fruit weight	Mean_fw2.1	Solyc02g086070.2	Genomic DNA chromosome 5 P1 clone MXI10
	Fruit weight	Slope_fw2.1	Solyc02g086100.2	Dermal papilla-derived protein 6 homolog
	Fruit weight	SDD_fw2.1	Solyc02g086100.2	Dermal papilla-derived protein 6 homolog
	Fruit weight	Mean_fw2.1	Solyc02g086100.2	Dermal papilla-derived protein 6 homolog
	Fruit weight	Slope_fw2.1	Solyc02g086110.2	Similarity the predicted A. niger protein contains a neutral zinc metallopeptidases
	Fruit weight	SDD_fw2.1	Solyc02g086110.2	Similarity the predicted A. niger protein contains a neutral zinc metallopeptidases
	Fruit weight	Mean_fw2.1	Solyc02g086110.2	Similarity the predicted A. niger protein contains a neutral zinc metallopeptidases
	Fruit weight	Slope_fw2.1	Solyc02g094860.1	cytochrome P450
	Fruit weight	SDD_fw2.1	Solyc02g094860.1	cytochrome P450
	Fruit weight	Mean_fw2.1	Solyc02g094860.1	cytochrome P450
	Fruit weight	Mean_fw5.1	Solyc05g009800.2	LRR receptor-like serine/threonine-protein kinase%2C RLP
	Fruit weight	Mean_fw5.1	Solyc05g009810.1	Unknown Protein
	Fruit weight	Mean_fw5.1	Solyc05g009820.2	Glycosyltransferase family GT8 protein
	Fruit weight	Mean_fw5.1	Solyc05g009830.1	Unknown Protein
	Fruit weight	Mean_fw5.1	Solyc05g009840.2	NAC domain transcription factor
	Fruit weight	Mean_fw5.1	Solyc05g009850.2	Gc-rich sequence DNA-binding factor
	Fruit weight	Mean_fw5.1	Solyc05g009860.1	Leucoanthocyanidin reductase 1
	Fruit weight	Mean_fw5.1	Solyc05g009870.2	Baculoviral IAP repeat-containing 8
	Fruit weight	Mean_fw5.1	Solyc05g009900.1	CYCLOIDEA-like group 1B protein
	Fruit weight	Mean_fw5.1	Solyc05g009910.2	Coiled-coil domain-containing protein 94
	Fruit weight	Mean_fw5.1	Solyc05g010010.1	Plant-specific domain TIGR01570 family protein
	Fruit weight	Mean_fw5.1	Solyc05g010040.2	Unknown Protein
	Fruit weight	Mean_fw5.1	Solyc05g010050.2	Alpha/beta hydrolase fold-3
	Fruit weight	Mean_fw5.1	Solyc05g010150.2	HD domain containing protein
	Fruit weight	Mean_fw5.1	Solyc05g010160.2	Importin 9
	Fruit weight	Mean_fw5.1	Solyc05g010170.1	RING finger protein
	Fruit weight	Mean_fw5.1	Solyc05g010180.2	Carotenoid isomerase-like
	Fruit weight	Mean_fw5.1	Solyc05g010190.1	Unknown Protein
	Fruit weight	Mean_fw5.1	Solyc05g010200.1	Unknown Protein
	Fruit weight	Mean_fw5.1	Solyc05g010210.1	F-box family protein
	Fruit weight	Mean_fw5.1	Solyc05g010220.1	F-box family protein
	Fruit weight	Mean_fw5.1	Solyc05g010230.1	Ulp1 protease family C-terminal catalytic domain containing protein
	Fruit weight	Mean_fw5.1	Solyc05g010240.2	chaperonin
	Fruit weight	Mean_fw5.1	Solyc05g010250.1	Acetyltransferase-like protein
	Fruit weight	Mean_fw5.1	Solyc05g010260.2	6-phosphogluconate dehydrogenase decarboxylating
	Fruit weight	Mean_fw5.1	Solyc05g010270.1	Unknown Protein
	Fruit weight	Mean_fw5.1	Solyc05g010280.2	LAG1 longevity assurance homolog 6
	Fruit weight	Mean_fw5.1	Solyc05g010290.1	Expressed protein
	Fruit weight	Mean_fw5.1	Solyc05g010300.2	DNA-directed RNA polymerase II subunit 3
	Fruit weight	Mean_fw5.1	Solyc05g010310.2	Chalcone--flavonone isomerase
	Fruit weight	Mean_fw5.1	Solyc05g010320.2	Chalcone--flavonone isomerase
	Fruit weight	Mean_fw5.1	Solyc05g010330.2	Peroxidase
	Fruit weight	Mean_fw5.1	Solyc05g010340.2	Uridine kinase
	Fruit weight	Mean_fw5.1	Solyc05g010350.2	Unknown Protein
	Fruit weight	Mean_fw5.1	Solyc05g010360.1	F-box family protein
	Fruit weight	Mean_fw5.1	Solyc05g010380.1	Unknown Protein
	Fruit weight	Mean_fw5.1	Solyc05g010390.1	Unknown Protein
	Fruit weight	Mean_fw5.1	Solyc05g010400.2	Receptor like kinase%2C RLK
	Fruit weight	Mean_fw5.1	Solyc05g010410.1	Unknown Protein
	Fruit weight	Mean_fw5.1	Solyc05g010420.1	S-adenosylmethionine decarboxylase proenzyme
	Fruit weight	Mean_fw5.1	Solyc05g010440.1	CDP-alcohol phosphatidyltransferase
	Fruit weight	Mean_fw5.1	Solyc05g010450.1	Unknown Protein
	Fruit weight	Mean_fw5.1	Solyc05g010460.2	Unknown Protein
	Fruit weight	Mean_fw5.1	Solyc05g010470.2	Unknown Protein
	Fruit weight	Mean_fw5.1	Solyc05g010480.2	U3 small nucleolar RNA-associated protein 15 homolog
	Fruit weight	Mean_fw5.1	Solyc05g010490.1	F-box family protein
	Fruit weight	Mean_fw5.1	Solyc05g010500.1	F-box family protein
	Fruit weight	Mean_fw5.1	Solyc05g010510.1	Unknown Protein
	Fruit weight	Mean_fw5.1	Solyc05g010530.2	Serine/threonine protein kinase family protein
	Fruit weight	Mean_fw5.1	Solyc05g010540.2	F-box domain containing protein
	Fruit weight	Mean_fw5.1	Solyc05g010550.1	Unknown Protein
	Fruit weight	Mean_fw5.1	Solyc05g010560.1	Unknown Protein
	Fruit weight	Mean_fw5.1	Solyc05g010570.2	Transcription initiation factor TFIID subunit 11
	Fruit weight	Mean_fw5.1	Solyc05g010580.2	Unknown Protein
	Fruit weight	Mean_fw5.1	Solyc05g010590.2	WPP domain-interacting tail-anchored protein 2
	Fruit weight	Mean_fw5.1	Solyc05g010600.2	Unknown Protein
	Fruit weight	Mean_fw5.1	Solyc05g010610.2	Transcription factor
	Fruit weight	Mean_fw5.1	Solyc05g010620.1	Pentatricopeptide repeat-containing protein
	Fruit weight	Mean_fw5.1	Solyc05g010630.2	Unknown Protein
	Fruit weight	Mean_fw5.1	Solyc05g010650.2	U-box domain-containing protein
	Fruit weight	Mean_fw5.1	Solyc05g010660.2	DNA-directed RNA polymerase
	Fruit weight	Mean_fw5.1	Solyc05g010680.1	Abhydrolase domain-containing protein FAM108B1
	Fruit weight	Mean_fw5.1	Solyc05g010690.1	Unknown Protein
	Fruit weight	Mean_fw5.1	Solyc05g010700.1	Unknown Protein
	Fruit weight	Mean_fw5.1	Solyc05g010720.2	Enoyl-CoA hydratase
	Fruit weight	Mean_fw5.1	Solyc05g010730.1	N-acetylglucosaminyl phosphatidylinositol de-N-acetylase
	Fruit weight	Mean_fw5.1	Solyc05g010750.2	Unknown Protein
	Fruit weight	Mean_fw5.1	Solyc05g011920.2	ACT domain-containing protein
	Fruit weight	Mean_fw5.1	Solyc05g011930.2	Heat shock protein binding protein
	Fruit weight	Slope_fw8.1	Solyc08g074960.2	Nodulin-like family protein expressed
	Fruit weight	Slope_fw8.1	Solyc08g074970.1	Glycosyl transferase group 1
	Fruit weight	Slope_fw8.1	Solyc08g074980.2	ATP binding / serine-threonine kinase
	Fruit weight	Slope_fw8.1	Solyc08g074990.1	Pectinacetylesterase
	Fruit weight	Slope_fw8.1	Solyc08g075050.1	Pectinacetylesterase like protein
	Fruit weight	Slope_fw8.1	Solyc08g075260.1	Long chain fatty alcohol oxidase
	Fruit weight	Slope_fw8.1	Solyc08g075270.1	Glucose-methanol-choline oxidoreductase
	Fruit weight	Slope_fw8.1	Solyc08g075280.2	Uncharacterized membrane protein
	Fruit weight	Slope_fw8.1	Solyc08g075290.1	Unknown Protein
	Fruit weight	Slope_fw8.1	Solyc08g075300.2	Protein LSM14 homolog A-B
	Fruit weight	Slope_fw8.1	Solyc08g075310.2	AP-1 complex subunit gamma-1
	Fruit weight	Slope_fw8.1	Solyc08g075320.2	Cytochrome P450
	Fruit weight	Slope_fw8.1	Solyc08g075340.2	Glycosyltransferase-like protein
	Fruit weight	Slope_fw8.1	Solyc08g075360.1	Zinc import ATP-binding protein ZnuC
	Fruit weight	Slope_fw8.1	Solyc08g075500.2	Pentatricopeptide repeat-containing protein
	Fruit weight	Mean_fw8.1	Solyc08g075500.2	Pentatricopeptide repeat-containing protein
	Fruit weight	Slope_fw8.1	Solyc08g075510.2	JmjC domain protein
	Fruit weight	Mean_fw8.1	Solyc08g075510.2	JmjC domain protein
	Fruit weight	Mean_fw8.1	Solyc08g076390.2	Lysine-specific demethylase 5A
	Fruit weight	SDD_fw9.1	Solyc09g090380.1	Genomic DNA chromosome 3 P1 clone MLM24
	Fruit weight	SDD_fw9.1	Solyc09g090390.1	Unknown Protein
	Fruit weight	SDD_fw9.1	Solyc09g090400.2	Translation initiation factor 2B
	Fruit weight	SDD_fw9.1	Solyc09g090410.2	50S ribosomal protein L28
	Fruit weight	SDD_fw9.1	Solyc09g090420.2	Splicing factor u2af large subunit
	Fruit weight	SDD_fw9.1	Solyc09g090430.2	Cyanate hydratase
	Fruit weight	SDD_fw9.1	Solyc09g090440.1	Pentatricopeptide repeat protein
	Fruit weight	SDD_fw9.1	Solyc09g090450.1	Unknown Protein
	Fruit weight	SDD_fw9.1	Solyc09g090460.2	GTPase obg
	Fruit weight	SDD_fw9.1	Solyc09g090470.2	Peptide transporter
	Fruit weight	SDD_fw9.1	Solyc09g090480.2	AT5g06970/MOJ9_14
	Fruit weight	SDD_fw9.1	Solyc09g090490.1	Primary amine oxidase
	Fruit weight	SDD_fw9.1	Solyc09g090500.2	Cyclopropane-fatty-acyl-phospholipid synthase
	Fruit weight	SDD_fw9.1	Solyc09g090510.2	Cyclopropane-fatty-acyl-phospholipid synthase
	Fruit weight	SDD_fw9.1	Solyc09g090520.2	Heterogeneous nuclear ribonucleoprotein A3
	Fruit weight	SDD_fw9.1	Solyc09g090530.2	At1g04030
	Fruit weight	SDD_fw9.1	Solyc09g090540.2	Unknown Protein
	Fruit weight	SDD_fw9.1	Solyc09g090550.2	Actin related protein 2/3 complex subunit 2
	Fruit weight	SDD_fw9.1	Solyc09g090560.1	Unknown Protein
	Fruit weight	SDD_fw9.1	Solyc09g090570.2	Proton gradient regulation 5
	Fruit weight	SDD_fw9.1	Solyc09g090580.2	Eukaryotic translation initiation factor 4E-2
	Fruit weight	SDD_fw9.1	Solyc09g090590.2	Calcium binding protein Caleosin
	Fruit weight	SDD_fw9.1	Solyc09g090600.2	Acid phosphatase-like protein
	Fruit weight	SDD_fw9.1	Solyc09g090610.2	50S ribosomal protein L14
	Fruit weight	SDD_fw9.1	Solyc09g090620.1	CC-NBS-LRR class disease resistance protein
	Fruit weight	SDD_fw9.1	Solyc09g090630.1	Histone-lysine N-methyltransferase
	Fruit weight	SDD_fw9.1	Solyc09g090640.2	Unknown Protein
	Fruit weight	SDD_fw9.1	Solyc09g090650.2	Zinc finger protein CONSTANS-LIKE 5
	Fruit weight	SDD_fw9.1	Solyc09g090660.2	Guanine nucleotide-binding protein subunit beta-like protein
	Fruit weight	SDD_fw9.1	Solyc09g090670.2	Oxidation resistance 1-like protein
	Fruit weight	SDD_fw9.1	Solyc09g090680.2	Cysteine-rich repeat secretory protein 3
	Fruit weight	SDD_fw9.1	Solyc09g090690.2	Unknown Protein
	Fruit weight	SDD_fw9.1	Solyc09g090700.1	Succinate semialdehyde dehydrogenase
	Fruit weight	SDD_fw9.1	Solyc09g090710.2	Unknown Protein
	Fruit weight	SDD_fw9.1	Solyc09g090720.2	26S proteasome regulatory subunit
	Fruit weight	SDD_fw9.1	Solyc09g090730.1	Ammonium transporter
	Fruit weight	SDD_fw9.1	Solyc09g090740.2	ATP-dependent RNA helicase
	Fruit weight	SDD_fw9.1	Solyc09g090750.2	HAD-superfamily hydrolase subfamily IA variant 1
	Fruit weight	SDD_fw9.1	Solyc09g090760.2	Folate/biopterin transporter family protein
	Fruit weight	SDD_fw9.1	Solyc09g090770.1	Unknown Protein
	Fruit weight	SDD_fw9.1	Solyc09g090780.1	Pentatricopeptide repeat-containing protein
	Fruit weight	SDD_fw9.1	Solyc09g090790.2	MYB transcription factor
	Fruit weight	SDD_fw9.1	Solyc09g090800.1	Plasma membrane associated protein
	Fruit weight	SDD_fw9.1	Solyc09g090810.1	Euchromatic histone lysine N-methyltransferase 2
	Fruit weight	SDD_fw9.1	Solyc09g090820.2	Unknown Protein
	Fruit weight	SDD_fw9.1	Solyc09g090830.2	BolA-like protein expressed
	Fruit weight	SDD_fw9.1	Solyc09g090840.2	Aspartyl/glutamyl-tRNA
	Fruit weight	SDD_fw9.1	Solyc09g090850.2	Universal stress protein family protein
	Fruit weight	SDD_fw9.1	Solyc09g090860.2	Sec20 family protein
	Fruit weight	SDD_fw9.1	Solyc09g090870.2	DNA mismatch repair protein mutS
	Fruit weight	SDD_fw9.1	Solyc09g090880.1	Unknown Protein
	Fruit weight	SDD_fw9.1	Solyc09g090890.1	DNA mismatch repair protein
	Fruit weight	SDD_fw9.1	Solyc09g090900.2	3-isopropylmalate dehydratase large subunit 2
	Fruit weight	SDD_fw9.1	Solyc09g090910.1	Auxin responsive protein
	Fruit weight	SDD_fw9.1	Solyc09g090920.2	C2 domain-containing protein
	Fruit weight	SDD_fw9.1	Solyc09g090930.2	TPR domain protein
	Fruit weight	SDD_fw9.1	Solyc09g090940.2	Ras GTPase-activating protein-binding protein 2
	Fruit weight	SDD_fw9.1	Solyc09g090950.1	Unknown Protein
	Fruit weight	SDD_fw9.1	Solyc09g090960.2	RNA-binding protein
	Fruit weight	SDD_fw9.1	Solyc09g090970.2	Major allergen Mal d 1
	Fruit weight	SDD_fw9.1	Solyc09g090980.2	Major allergen Mal d 1
	Fruit weight	SDD_fw9.1	Solyc09g090990.2	Major allergen Mal d 1
	Fruit weight	SDD_fw9.1	Solyc09g091000.2	Major allergen Mal d 1
	Fruit weight	SDD_fw9.1	Solyc09g091010.2	Unknown Protein
	Fruit weight	SDD_fw9.1	Solyc09g091020.2	WD-repeat protein
	Fruit weight	SDD_fw9.1	Solyc09g091030.2	Beta-amylase
	Fruit weight	SDD_fw9.1	Solyc09g091040.2	Late embryogenesis-abundant protein
	Fruit weight	SDD_fw9.1	Solyc09g091050.2	Lipase
	Fruit weight	SDD_fw9.1	Solyc09g091060.2	Unknown Protein
	Fruit weight	SDD_fw9.1	Solyc09g091070.1	Malate dehydrogenase
	Fruit weight	SDD_fw9.1	Solyc09g091080.2	Myosin XI-F
	Fruit weight	SDD_fw9.1	Solyc09g091090.1	Monooxygenase
	Fruit weight	SDD_fw9.1	Solyc09g091100.2	Coenzyme F420 hydrogenase/dehydrogenase beta subunit-like
	Fruit weight	SDD_fw9.1	Solyc09g091110.2	Unknown Protein
	Fruit weight	SDD_fw9.1	Solyc09g091120.2	Genomic DNA chromosome 3 BAC clone F14O13
	Fruit weight	SDD_fw9.1	Solyc09g091130.2	Glutathione S-transferase
	Fruit weight	SDD_fw9.1	Solyc09g091140.2	Glutathione S-transferase
	Fruit weight	SDD_fw9.1	Solyc09g091150.2	F-box domain containing protein
	Fruit weight	SDD_fw9.1	Solyc09g091160.1	F-box family protein
	Fruit weight	SDD_fw9.1	Solyc09g091170.2	NADH dehydrogenase 1 alpha subcomplex subunit 13
	Fruit weight	SDD_fw9.1	Solyc09g091180.2	chaperonin
	Fruit weight	SDD_fw9.1	Solyc09g091190.2	Inhibitor of growth protein 5
	Fruit weight	SDD_fw9.1	Solyc09g091200.2	Serine incorporator 1
	Fruit weight	SDD_fw9.1	Solyc09g091210.2	Disease resistance response/ dirigent-like protein
	Fruit weight	SDD_fw9.1	Solyc09g091220.1	F-box family protein
	Fruit weight	SDD_fw9.1	Solyc09g091230.2	Beta-1-3-galactosyl-o-glycosyl-glycoprotein
	Fruit weight	SDD_fw9.1	Solyc09g091240.2	Predicted membrane protein
	Fruit weight	SDD_fw9.1	Solyc09g091250.2	GATA transcription factor 1
	Fruit weight	SDD_fw9.1	Solyc09g091260.2	Receptor like kinase%2C RLK
	Fruit weight	SDD_fw9.1	Solyc09g091270.1	Genomic DNA chromosome 5 P1 clone MAC12
	Fruit weight	SDD_fw9.1	Solyc09g091280.2	Retinoblastoma-related protein 1
	Fruit weight	SDD_fw9.1	Solyc09g091290.1	Self-incompatibility protein
	Fruit weight	SDD_fw9.1	Solyc09g091300.1	Self-incompatibility protein
	Fruit weight	SDD_fw9.1	Solyc09g091310.1	Self-incompatibility protein
	Fruit weight	SDD_fw9.1	Solyc09g091320.1	Self-incompatibility protein-like protein
	Fruit weight	SDD_fw9.1	Solyc09g091330.1	Genomic DNA chromosome 3 BAC clone F14O13
	Fruit weight	SDD_fw9.1	Solyc09g091340.1	Self-incompatibility protein-like protein
	Fruit weight	SDD_fw9.1	Solyc09g091350.1	Self-incompatibility protein-like protein
	Fruit weight	SDD_fw9.1	Solyc09g091360.1	Genomic DNA chromosome 3 BAC clone F14O13
	Fruit weight	SDD_fw9.1	Solyc09g091370.2	At1g04650-like protein
	Fruit weight	SDD_fw9.1	Solyc09g091380.1	Unknown Protein
	Fruit weight	SDD_fw9.1	Solyc09g091390.2	Unknown Protein
	Fruit weight	SDD_fw9.1	Solyc09g091400.2	Receptor like kinase%2C RLK
	Fruit weight	SDD_fw9.1	Solyc09g091410.1	Acetyl-CoA carboxylase beta subunit
	Fruit weight	SDD_fw9.1	Solyc09g091420.2	Nucleoside-triphosphatase
	Fruit weight	SDD_fw9.1	Solyc09g091430.2	Pectate lyase 1-27
	Fruit weight	SDD_fw9.1	Solyc09g091440.2	Histone deacetylase
	Fruit weight	SDD_fw9.1	Solyc09g091450.2	DNA polymerase delta subunit 4 family
	Fruit weight	SDD_fw9.1	Solyc09g091460.2	Kinase family protein
	Fruit weight	SDD_fw9.1	Solyc09g091470.2	3-ketoacyl CoA thiolase 2
	Fruit weight	SDD_fw9.1	Solyc09g091480.2	Ring finger protein 12
	Fruit weight	SDD_fw9.1	Solyc09g091490.1	Transcription factor jumonji domain-containing protein
	Fruit weight	SDD_fw9.1	Solyc09g091500.2	U6 snRNA-associated Sm-like protein LSm5
	Fruit weight	SDD_fw9.1	Solyc09g091510.2	Chalcone synthase
	Fruit weight	SDD_fw9.1	Solyc09g091520.1	60S acidic ribosomal protein P0
	Fruit weight	SDD_fw9.1	Solyc09g091530.1	Salicylic acid carboxyl methyltransferase
	Fruit weight	SDD_fw9.1	Solyc09g091540.1	Salicylic acid carboxyl methyltransferase
	Fruit weight	SDD_fw9.1	Solyc09g091550.2	Salicylic acid carboxyl methyltransferase
	Fruit weight	SDD_fw9.1	Solyc09g091560.2	Ankyrin repeat domain-containing protein 13C-A
	Fruit weight	SDD_fw9.1	Solyc09g091570.2	Ubiquinone biosynthesis hydroxylase UbiH/UbiF/VisC/COQ6 family
	Fruit weight	SDD_fw9.1	Solyc09g091580.2	Uncharacterized aarF domain-containing protein kinase 1
	Fruit weight	SDD_fw9.1	Solyc09g091590.2	Ribonuclease P protein subunit p25
	Fruit weight	SDD_fw9.1	Solyc09g091600.2	Male sterility MS5 family protein
	Fruit weight	SDD_fw9.1	Solyc09g091610.2	Vesicle-associated membrane protein 7B
	Fruit weight	SDD_fw9.1	Solyc09g091620.1	Unknown Protein
	Fruit weight	SDD_fw9.1	Solyc09g091630.1	Unknown Protein
	Fruit weight	SDD_fw9.1	Solyc09g091640.1	Unknown Protein
	Fruit weight	SDD_fw9.1	Solyc09g091650.2	Replication factor C large subunit
	Fruit weight	SDD_fw9.1	Solyc09g091660.2	ABC transporter G family member 40
	Fruit weight	SDD_fw9.1	Solyc09g091670.2	ATP-binding cassette transporter
	Fruit weight	SDD_fw9.1	Solyc09g091680.1	F-box family protein
	Fruit weight	SDD_fw9.1	Solyc09g091690.1	F-box family protein
	Fruit weight	SDD_fw9.1	Solyc09g091700.2	Alcohol dehydrogenase zinc-containing
	Fruit weight	SDD_fw9.1	Solyc09g091710.1	F-box family protein
	Fruit weight	SDD_fw9.1	Solyc09g091720.1	Monooxygenase
	Fruit weight	SDD_fw9.1	Solyc09g091730.2	Pectinesterase
	Fruit weight	SDD_fw9.1	Solyc09g091740.2	60S ribosomal protein L13a-like protein
	Fruit weight	SDD_fw9.1	Solyc09g091750.2	26S proteasome regulatory subunit
	Fruit weight	SDD_fw9.1	Solyc09g091760.1	Transcription factor
	Fruit weight	SDD_fw9.1	Solyc09g091770.1	Unknown Protein
	Fruit weight	SDD_fw9.1	Solyc09g091780.2	Cyclin dependent kinase inhibitor
	Fruit weight	SDD_fw9.1	Solyc09g091790.2	E3 ubiquitin-protein ligase PRT1
	Fruit weight	SDD_fw9.1	Solyc09g091800.2	Unknown Protein
	Fruit weight	SDD_fw9.1	Solyc09g091810.1	Unknown Protein
	Fruit weight	SDD_fw9.1	Solyc09g091820.2	AT3g24160/MUJ8_16
	Fruit weight	SDD_fw9.1	Solyc09g091830.2	Peptidoglycan binding domain containing protein
	Fruit weight	SDD_fw9.1	Solyc09g091840.2	Glutathione-disulfide reductase
	Fruit weight	SDD_fw9.1	Solyc09g091850.2	Non-lysosomal glucosylceramidase
	Fruit weight	Slope_fw11.2	Solyc11g068500.1	Transport protein SEC24
	Fruit weight	SDD_fw11.2	Solyc11g068500.1	Transport protein SEC24
	Fruit weight	Slope_fw11.2	Solyc11g068510.1	F1F0-ATPase inhibitor protein
	Fruit weight	SDD_fw11.2	Solyc11g068510.1	F1F0-ATPase inhibitor protein
	Fruit weight	Slope_fw11.2	Solyc11g068520.1	Rho GTPase activating protein 2
	Fruit weight	SDD_fw11.2	Solyc11g068520.1	Rho GTPase activating protein 2
	Fruit weight	Slope_fw11.2	Solyc11g068530.1	Genomic DNA chromosome 5 P1 clone MWD9
	Fruit weight	SDD_fw11.2	Solyc11g068530.1	Genomic DNA chromosome 5 P1 clone MWD9
	Fruit weight	Slope_fw11.2	Solyc11g068540.1	N-carbamoylputrescine amidase
	Fruit weight	SDD_fw11.2	Solyc11g068540.1	N-carbamoylputrescine amidase
	Fruit weight	Slope_fw11.2	Solyc11g068550.1	Os12g0119800 protein
	Fruit weight	SDD_fw11.2	Solyc11g068550.1	Os12g0119800 protein
	Fruit weight	Slope_fw11.2	Solyc11g068560.1	Unknown Protein
	Fruit weight	SDD_fw11.2	Solyc11g068560.1	Unknown Protein
	Fruit weight	Slope_fw11.2	Solyc11g068570.1	Germin-like protein 1
	Fruit weight	SDD_fw11.2	Solyc11g068570.1	Germin-like protein 1
	Fruit weight	Slope_fw11.2	Solyc11g068580.1	Germin-like protein 1
	Fruit weight	SDD_fw11.2	Solyc11g068580.1	Germin-like protein 1
	Fruit weight	Slope_fw11.2	Solyc11g068590.1	Germin-like protein 1
	Fruit weight	SDD_fw11.2	Solyc11g068590.1	Germin-like protein 1
	Fruit weight	Slope_fw11.2	Solyc11g068600.1	Germin-like protein 1
	Fruit weight	SDD_fw11.2	Solyc11g068600.1	Germin-like protein 1
	Fruit weight	Slope_fw11.2	Solyc11g068610.1	Actin related protein 2/3 complex subunit 2
	Fruit weight	SDD_fw11.2	Solyc11g068610.1	Actin related protein 2/3 complex subunit 2
	Fruit weight	Slope_fw11.2	Solyc11g068620.1	NAC-domain protein
	Fruit weight	SDD_fw11.2	Solyc11g068620.1	NAC-domain protein
	Fruit weight	Slope_fw11.2	Solyc11g068630.1	Unknown Protein
	Fruit weight	SDD_fw11.2	Solyc11g068630.1	Unknown Protein
	Fruit weight	Slope_fw11.2	Solyc11g068640.1	Os11g0175900 protein
	Fruit weight	SDD_fw11.2	Solyc11g068640.1	Os11g0175900 protein
	Fruit weight	Slope_fw11.2	Solyc11g068650.1	Predicted nucleoside-diphosphate-sugar epimerase
	Fruit weight	SDD_fw11.2	Solyc11g068650.1	Predicted nucleoside-diphosphate-sugar epimerase
	Fruit weight	Slope_fw11.2	Solyc11g068660.1	OTU domain containing protein
	Fruit weight	SDD_fw11.2	Solyc11g068660.1	OTU domain containing protein
	Fruit weight	Slope_fw11.2	Solyc11g068670.1	Nicalin
	Fruit weight	SDD_fw11.2	Solyc11g068670.1	Nicalin
	Fruit weight	Slope_fw11.2	Solyc11g068680.1	Genomic DNA chromosome 5 P1 clone MWD9
	Fruit weight	SDD_fw11.2	Solyc11g068680.1	Genomic DNA chromosome 5 P1 clone MWD9
	Fruit weight	Slope_fw11.2	Solyc11g068690.1	Lrr%2C resistance protein fragment
	Fruit weight	SDD_fw11.2	Solyc11g068690.1	Lrr%2C resistance protein fragment
	Fruit weight	Slope_fw11.2	Solyc11g068700.1	Unknown Protein
	Fruit weight	SDD_fw11.2	Solyc11g068700.1	Unknown Protein
	Fruit weight	Slope_fw11.2	Solyc11g068710.1	F-box family protein
	Fruit weight	SDD_fw11.2	Solyc11g068710.1	F-box family protein
	Fruit weight	Slope_fw11.2	Solyc11g068720.1	Os04g0625000 protein
	Fruit weight	SDD_fw11.2	Solyc11g068720.1	Os04g0625000 protein
	Fruit weight	Slope_fw11.2	Solyc11g068730.1	Nitrilase 4A
	Fruit weight	SDD_fw11.2	Solyc11g068730.1	Nitrilase 4A
	Fruit weight	Slope_fw11.2	Solyc11g068740.1	Methyl binding domain protein
	Fruit weight	SDD_fw11.2	Solyc11g068740.1	Methyl binding domain protein
	Fruit weight	Slope_fw11.2	Solyc11g068750.1	NAC domain protein IPR003441
	Fruit weight	SDD_fw11.2	Solyc11g068750.1	NAC domain protein IPR003441
	Fruit weight	Slope_fw11.2	Solyc11g068760.1	Unknown Protein
	Fruit weight	SDD_fw11.2	Solyc11g068760.1	Unknown Protein
	Fruit weight	Slope_fw11.2	Solyc11g068770.1	CCR4-NOT transcription complex subunit 7
	Fruit weight	SDD_fw11.2	Solyc11g068770.1	CCR4-NOT transcription complex subunit 7
	Fruit weight	Slope_fw11.2	Solyc11g068780.1	Plant-specific domain TIGR01568 family protein
	Fruit weight	SDD_fw11.2	Solyc11g068780.1	Plant-specific domain TIGR01568 family protein
	Fruit weight	Slope_fw11.2	Solyc11g068790.1	Chromosome 20 open reading frame 108 ortholog
	Fruit weight	SDD_fw11.2	Solyc11g068790.1	Chromosome 20 open reading frame 108 ortholog
	Fruit weight	Slope_fw11.2	Solyc11g068800.1	Transcription factor
	Fruit weight	SDD_fw11.2	Solyc11g068800.1	Transcription factor
	Fruit weight	Slope_fw11.2	Solyc11g068810.1	Unknown Protein
	Fruit weight	SDD_fw11.2	Solyc11g068810.1	Unknown Protein
	Fruit weight	Slope_fw11.2	Solyc11g068820.1	50S ribosomal protein L27
	Fruit weight	SDD_fw11.2	Solyc11g068820.1	50S ribosomal protein L27
	Fruit weight	Slope_fw11.2	Solyc11g068830.1	Orotidine 5%26apos-phosphate decarboxylase
	Fruit weight	SDD_fw11.2	Solyc11g068830.1	Orotidine 5%26apos-phosphate decarboxylase
	Fruit weight	Slope_fw11.2	Solyc11g068840.1	Unknown Protein
	Fruit weight	SDD_fw11.2	Solyc11g068840.1	Unknown Protein
	Fruit weight	Slope_fw11.2	Solyc11g068850.1	Mutator-like transposase
	Fruit weight	SDD_fw11.2	Solyc11g068850.1	Mutator-like transposase
	Fruit weight	Slope_fw11.2	Solyc11g068860.1	Unknown Protein
	Fruit weight	SDD_fw11.2	Solyc11g068860.1	Unknown Protein
	Fruit weight	Slope_fw11.2	Solyc11g068870.1	Coiled-coil domain containing 55
	Fruit weight	SDD_fw11.2	Solyc11g068870.1	Coiled-coil domain containing 55
	Fruit weight	Slope_fw11.2	Solyc11g068880.1	Aspartic proteinase nepenthesin-2
	Fruit weight	SDD_fw11.2	Solyc11g068880.1	Aspartic proteinase nepenthesin-2
	Fruit weight	Slope_fw11.2	Solyc11g068890.1	NHL1
	Fruit weight	SDD_fw11.2	Solyc11g068890.1	NHL1
	Fruit weight	Slope_fw11.2	Solyc11g068900.1	Harpin-induced protein 1 containing protein expressed
	Fruit weight	SDD_fw11.2	Solyc11g068900.1	Harpin-induced protein 1 containing protein expressed
	Fruit weight	Slope_fw11.2	Solyc11g068910.1	Methyl binding domain protein
	Fruit weight	SDD_fw11.2	Solyc11g068910.1	Methyl binding domain protein
	Fruit weight	Slope_fw11.2	Solyc11g068920.1	U-box domain-containing protein
	Fruit weight	SDD_fw11.2	Solyc11g068920.1	U-box domain-containing protein
	Fruit weight	Slope_fw11.2	Solyc11g068930.1	Autophagy-related 7
	Fruit weight	SDD_fw11.2	Solyc11g068930.1	Autophagy-related 7
	Fruit weight	Slope_fw11.2	Solyc11g068940.1	U-box domain-containing protein 24
	Fruit weight	SDD_fw11.2	Solyc11g068940.1	U-box domain-containing protein 24
	Fruit weight	Slope_fw11.2	Solyc11g068950.1	BEL1-like homeodomain protein 1
	Fruit weight	SDD_fw11.2	Solyc11g068950.1	BEL1-like homeodomain protein 1
	Fruit weight	Slope_fw11.2	Solyc11g068960.1	Uncharacterized basic helix-loop-helix protein At1g64625
	Fruit weight	SDD_fw11.2	Solyc11g068960.1	Uncharacterized basic helix-loop-helix protein At1g64625
	Fruit weight	Slope_fw11.2	Solyc11g068970.1	Aluminum-activated malate transporter
	Fruit weight	SDD_fw11.2	Solyc11g068970.1	Aluminum-activated malate transporter
	Fruit weight	Slope_fw11.2	Solyc11g068980.1	Mitochondrial import inner membrane translocase subunit tim22
	Fruit weight	SDD_fw11.2	Solyc11g068980.1	Mitochondrial import inner membrane translocase subunit tim22
	Fruit weight	Slope_fw11.2	Solyc11g068990.1	FAM119A
	Fruit weight	SDD_fw11.2	Solyc11g068990.1	FAM119A
	Fruit weight	Slope_fw11.2	Solyc11g069000.1	T-complex protein 1 subunit beta
	Fruit weight	SDD_fw11.2	Solyc11g069000.1	T-complex protein 1 subunit beta
	Fruit weight	Slope_fw11.2	Solyc11g069010.1	Alpha-L-fucosidase 1
	Fruit weight	SDD_fw11.2	Solyc11g069010.1	Alpha-L-fucosidase 1
	Fruit weight	Slope_fw11.2	Solyc11g069020.1	Cc-nbs-lrr%2C resistance protein
	Fruit weight	SDD_fw11.2	Solyc11g069020.1	Cc-nbs-lrr%2C resistance protein
	Fruit weight	Slope_fw11.2	Solyc11g069030.1	MYB transcription factor
	Fruit weight	SDD_fw11.2	Solyc11g069030.1	MYB transcription factor
	Fruit weight	Slope_fw11.2	Solyc11g069040.2	Lactoylglutathione lyase
	Fruit weight	SDD_fw11.2	Solyc11g069040.2	Lactoylglutathione lyase
	Fruit weight	Slope_fw11.2	Solyc11g069050.1	4-coumarate-coa ligase
	Fruit weight	SDD_fw11.2	Solyc11g069050.1	4-coumarate-coa ligase
	Fruit weight	Slope_fw11.2	Solyc11g069060.1	Heavy-metal-associated domain-containing protein
	Fruit weight	SDD_fw11.2	Solyc11g069060.1	Heavy-metal-associated domain-containing protein
	Fruit weight	Slope_fw11.2	Solyc11g069070.1	Metal ion binding protein
	Fruit weight	SDD_fw11.2	Solyc11g069070.1	Metal ion binding protein
	Fruit weight	Slope_fw11.2	Solyc11g069080.1	Os09g0549700 protein
	Fruit weight	SDD_fw11.2	Solyc11g069080.1	Os09g0549700 protein
	Fruit weight	Slope_fw11.2	Solyc11g069090.1	ATP-binding cassette protein
	Fruit weight	SDD_fw11.2	Solyc11g069090.1	ATP-binding cassette protein
	Fruit weight	Slope_fw11.2	Solyc11g069100.1	ARGONAUTE 1
	Fruit weight	SDD_fw11.2	Solyc11g069100.1	ARGONAUTE 1
	Fruit weight	Slope_fw11.2	Solyc11g069110.1	Unknown Protein
	Fruit weight	SDD_fw11.2	Solyc11g069110.1	Unknown Protein
	Fruit weight	Slope_fw11.2	Solyc11g069120.1	F-box family protein
	Fruit weight	SDD_fw11.2	Solyc11g069120.1	F-box family protein
	Fruit weight	Slope_fw11.2	Solyc11g069130.1	Unknown Protein
	Fruit weight	SDD_fw11.2	Solyc11g069130.1	Unknown Protein
	Fruit weight	Slope_fw11.2	Solyc11g069140.1	Unknown Protein
	Fruit weight	SDD_fw11.2	Solyc11g069140.1	Unknown Protein
	Fruit weight	Slope_fw11.2	Solyc11g069150.1	Proteasome subunit beta type
	Fruit weight	SDD_fw11.2	Solyc11g069150.1	Proteasome subunit beta type
	Fruit weight	Slope_fw11.2	Solyc11g069160.1	Sumo ligase
	Fruit weight	SDD_fw11.2	Solyc11g069160.1	Sumo ligase
	Fruit weight	Slope_fw11.2	Solyc11g069170.1	Transmembrane protein 209
	Fruit weight	SDD_fw11.2	Solyc11g069170.1	Transmembrane protein 209
	Fruit weight	Slope_fw11.2	Solyc11g069180.1	Isovaleryl-CoA dehydrogenase
	Fruit weight	SDD_fw11.2	Solyc11g069180.1	Isovaleryl-CoA dehydrogenase
	Fruit weight	Slope_fw11.2	Solyc11g069190.1	Auxin response factor 4
	Fruit weight	SDD_fw11.2	Solyc11g069190.1	Auxin response factor 4
	Fruit weight	Mean_fw11.3	Solyc11g069650.1	Unknown Protein
	Fruit weight	Mean_fw11.3	Solyc11g069660.1	Nbs-lrr%2C resistance protein
	Fruit weight	Mean_fw11.3	Solyc11g069740.1	Nitrate transporter
	Fruit weight	VAR_fw11.3	Solyc11g071330.1	Mpv17 protein
	Fruit weight	Mean_fw11.3	Solyc11g071330.1	Mpv17 protein
	Fruit weight	VAR_fw11.3	Solyc11g071340.1	ABI3-interacting protein 2
	Fruit weight	Mean_fw11.3	Solyc11g071340.1	ABI3-interacting protein 2
	Fruit weight	VAR_fw11.3	Solyc11g071350.1	Aluminum-activated malate transporter
	Fruit weight	Mean_fw11.3	Solyc11g071350.1	Aluminum-activated malate transporter
	Fruit weight	VAR_fw11.3	Solyc11g071360.1	Unknown Protein
	Fruit weight	Mean_fw11.3	Solyc11g071360.1	Unknown Protein
	Fruit weight	VAR_fw11.3	Solyc11g071370.1	Pentatricopeptide repeat-containing protein
	Fruit weight	Mean_fw11.3	Solyc11g071370.1	Pentatricopeptide repeat-containing protein
	Fruit weight	VAR_fw11.3	Solyc11g071380.1	Unknown Protein
	Fruit weight	Mean_fw11.3	Solyc11g071380.1	Unknown Protein
	Fruit weight	VAR_fw11.3	Solyc11g071390.1	Disease resistance protein I2
	Fruit weight	Mean_fw11.3	Solyc11g071390.1	Disease resistance protein I2
	Fruit weight	VAR_fw11.3	Solyc11g071400.1	Lrr%2C resistance protein fragment
	Fruit weight	Mean_fw11.3	Solyc11g071400.1	Lrr%2C resistance protein fragment
	Fruit weight	VAR_fw11.3	Solyc11g071410.1	Disease resistance protein R3a-like protein
	Fruit weight	Mean_fw11.3	Solyc11g071410.1	Disease resistance protein R3a-like protein
	Fruit weight	VAR_fw11.3	Solyc11g071420.1	Cc-nbs-lrr%2C resistance protein
	Fruit weight	Mean_fw11.3	Solyc11g071420.1	Cc-nbs-lrr%2C resistance protein
	Fruit weight	VAR_fw11.3	Solyc11g071430.1	Cc-nbs-lrr%2C resistance protein
	Fruit weight	Mean_fw11.3	Solyc11g071430.1	Cc-nbs-lrr%2C resistance protein
	Fruit weight	VAR_fw11.3	Solyc11g071440.1	Pyridine nucleotide-disulfide oxidoreductase family protein
	Fruit weight	Mean_fw11.3	Solyc11g071440.1	Pyridine nucleotide-disulfide oxidoreductase family protein
	Fruit weight	VAR_fw11.3	Solyc11g071450.1	Unknown Protein
	Fruit weight	Mean_fw11.3	Solyc11g071450.1	Unknown Protein
	Fruit weight	VAR_fw11.3	Solyc11g071460.1	Dehydrogenase/reductase SDR family member 13
	Fruit weight	Mean_fw11.3	Solyc11g071460.1	Dehydrogenase/reductase SDR family member 13
	Fruit weight	VAR_fw11.3	Solyc11g071470.1	Hydroxycinnamoyl CoA shikimate/quinate hydroxycinnamoyltransferase-like protein
	Fruit weight	Mean_fw11.3	Solyc11g071470.1	Hydroxycinnamoyl CoA shikimate/quinate hydroxycinnamoyltransferase-like protein
	Fruit weight	VAR_fw11.3	Solyc11g071480.1	Hydroxycinnamoyl CoA shikimate/quinate hydroxycinnamoyltransferase-like protein
	Fruit weight	Mean_fw11.3	Solyc11g071480.1	Hydroxycinnamoyl CoA shikimate/quinate hydroxycinnamoyltransferase-like protein
	Fruit weight	VAR_fw11.3	Solyc11g071490.1	Ribosomal protein L30
	Fruit weight	Mean_fw11.3	Solyc11g071490.1	Ribosomal protein L30
	Fruit weight	VAR_fw11.3	Solyc11g071500.1	MYB transcription factor
	Fruit weight	Mean_fw11.3	Solyc11g071500.1	MYB transcription factor
	Fruit weight	VAR_fw11.3	Solyc11g071510.1	Glycosyl hydrolase
	Fruit weight	Mean_fw11.3	Solyc11g071510.1	Glycosyl hydrolase
	Fruit weight	VAR_fw11.3	Solyc11g071520.1	Glucan endo-1 3-beta-glucosidase 7
	Fruit weight	Mean_fw11.3	Solyc11g071520.1	Glucan endo-1 3-beta-glucosidase 7
	Fruit weight	VAR_fw11.3	Solyc11g071530.1	50S ribosomal protein L12-2
	Fruit weight	Mean_fw11.3	Solyc11g071530.1	50S ribosomal protein L12-2
	Fruit weight	VAR_fw11.3	Solyc11g071540.1	Unknown Protein
	Fruit weight	Mean_fw11.3	Solyc11g071540.1	Unknown Protein
	Fruit weight	VAR_fw11.3	Solyc11g071550.1	Glutamyl-tRNA
	Fruit weight	Mean_fw11.3	Solyc11g071550.1	Glutamyl-tRNA
	Fruit weight	VAR_fw11.3	Solyc11g071560.1	Restricted tev movement 2
	Fruit weight	Mean_fw11.3	Solyc11g071560.1	Restricted tev movement 2
	Fruit weight	VAR_fw11.3	Solyc11g071570.1	Gamma-tubulin complex component 5-like
	Fruit weight	Mean_fw11.3	Solyc11g071570.1	Gamma-tubulin complex component 5-like
	Fruit weight	VAR_fw11.3	Solyc11g071580.1	Aldehyde oxidase
	Fruit weight	Mean_fw11.3	Solyc11g071580.1	Aldehyde oxidase
	Fruit weight	VAR_fw11.3	Solyc11g071590.1	Aldehyde oxidase
	Fruit weight	Mean_fw11.3	Solyc11g071590.1	Aldehyde oxidase
	Fruit weight	VAR_fw11.3	Solyc11g071600.1	Aldehyde oxidase
	Fruit weight	Mean_fw11.3	Solyc11g071600.1	Aldehyde oxidase
	Fruit weight	VAR_fw11.3	Solyc11g071610.1	Xanthine dehydrogenase/oxidase
	Fruit weight	Mean_fw11.3	Solyc11g071610.1	Xanthine dehydrogenase/oxidase
	Fruit weight	VAR_fw11.3	Solyc11g071620.1	Aldehyde oxidase
	Fruit weight	Mean_fw11.3	Solyc11g071620.1	Aldehyde oxidase
	Fruit weight	VAR_fw11.3	Solyc11g071630.1	Sensor histidine kinase LuxQ
	Fruit weight	Mean_fw11.3	Solyc11g071630.1	Sensor histidine kinase LuxQ
	Fruit weight	VAR_fw11.3	Solyc11g071640.1	Beta-D-glucosidase
	Fruit weight	Mean_fw11.3	Solyc11g071640.1	Beta-D-glucosidase
	Fruit weight	VAR_fw11.3	Solyc11g071650.1	Beta-D-glucosidase
	Fruit weight	Mean_fw11.3	Solyc11g071650.1	Beta-D-glucosidase
	Fruit weight	VAR_fw11.3	Solyc11g071660.1	NF-kappa-B-activating protein
	Fruit weight	Mean_fw11.3	Solyc11g071660.1	NF-kappa-B-activating protein
	Fruit weight	VAR_fw11.3	Solyc11g071670.1	Pentatricopeptide repeat-containing protein
	Fruit weight	Mean_fw11.3	Solyc11g071670.1	Pentatricopeptide repeat-containing protein
	Fruit weight	VAR_fw11.3	Solyc11g071990.1	Nitric oxide reductase FlRd-NAD
	Fruit weight	VAR_fw11.3	Solyc11g072000.1	Disease resistance protein R3a-like protein
	Fruit weight	VAR_fw11.3	Solyc11g072010.1	Aspartokinase/homoserine dehydrogenase
	Fruit weight	VAR_fw11.3	Solyc11g072020.1	Ubiquitin
	Fruit weight	Mean_fw12.1	Solyc12g005010.1	Os04g0625000 protein
	Fruit weight	Mean_fw12.1	Solyc12g005020.1	Ring H2 finger protein
	Fruit weight	Mean_fw12.1	Solyc12g005030.1	Calcium-dependent protein kinase
	Fruit weight	Mean_fw12.1	Solyc12g005040.1	Calcium-dependent protein kinase
	Fruit weight	Mean_fw12.1	Solyc12g005050.1	HAUS augmin-like complex subunit 4
	Fruit weight	Mean_fw12.1	Solyc12g005060.1	ATP synthase gamma chain
	Fruit weight	Mean_fw12.1	Solyc12g005070.1	UPF0497 membrane protein 16
	Fruit weight	Mean_fw12.1	Solyc12g005080.1	Dihydrolipoyllysine-residue succinyltransferase component of 2-oxoglutarate dehydrogenase complex
	Fruit weight	Mean_fw12.1	Solyc12g005090.1	Unknown Protein
	Fruit weight	Mean_fw12.1	Solyc12g005100.1	UPF0505 protein C16orf62 homolog
	Fruit weight	Mean_fw12.1	Solyc12g005110.1	Genomic DNA chromosome 5 P1 clone MBG8
	Fruit weight	Mean_fw12.1	Solyc12g005120.1	Genomic DNA chromosome 5 P1 clone MBG8
	Fruit weight	Mean_fw12.1	Solyc12g005130.1	Genomic DNA chromosome 5 P1 clone MBG8
	Fruit weight	Mean_fw12.1	Solyc12g005140.1	Folate/biopterin transporter family protein
	Fruit weight	Mean_fw12.1	Solyc12g005150.1	Pollen ole e 1 allergen and extensin family protein
	Fruit weight	Mean_fw12.1	Solyc12g005160.1	Receptor protein kinase-like protein
	Fruit weight	Mean_fw12.1	Solyc12g005170.1	Cytochrome P450
	Fruit weight	Mean_fw12.1	Solyc12g005180.1	Chloroplast lipocalin
	Fruit weight	Mean_fw12.1	Solyc12g005190.1	Phosphatase PTC7 homolog
	Fruit weight	Mean_fw12.1	Solyc12g005200.1	Electron transfer flavoprotein alpha subunit
	Fruit weight	Mean_fw12.1	Solyc12g005210.1	Type I MADS box transcription factor
	Fruit weight	Mean_fw12.1	Solyc12g005220.1	TBC1 domain family member 17
	Fruit weight	Mean_fw12.1	Solyc12g005230.1	Breast carcinoma amplified sequence 3
	Fruit weight	Mean_fw12.1	Solyc12g005240.1	Unknown Protein
	Fruit weight	Mean_fw12.1	Solyc12g005250.1	Kinesin-like protein
	Fruit weight	Mean_fw12.1	Solyc12g005260.1	Unknown Protein
	Fruit weight	Mean_fw12.1	Solyc12g005270.1	Histone H2A
	Fruit weight	Mean_fw12.1	Solyc12g005280.1	tRNA-methyltransferase
	Fruit weight	Mean_fw12.1	Solyc12g005290.1	Receptor-like kinase
	Fruit weight	Mean_fw12.1	Solyc12g005300.1	Chlorophyllase 2
	Fruit weight	Mean_fw12.1	Solyc12g005310.1	Auxin-responsive GH3-like
	Fruit weight	Mean_fw12.1	Solyc12g005320.1	Pectinacetylesterase
	Fruit weight	Mean_fw12.1	Solyc12g005330.1	50S ribosomal protein L2
	Fruit weight	Mean_fw12.1	Solyc12g005340.1	GRAS family transcription factor
	Fruit weight	Mean_fw12.1	Solyc12g005350.1	Dihydroflavonol-4-reductase
	Fruit weight	Mean_fw12.1	Solyc12g005360.1	Protein kinase-like protein
	Fruit weight	Mean_fw12.1	Solyc12g005370.1	Peroxidase 27
	Fruit weight	Mean_fw12.1	Solyc12g005380.1	Diacylglycerol kinase
	Fruit weight	Mean_fw12.1	Solyc12g005390.1	Vesicle-associated membrane family protein
	Fruit weight	Mean_fw12.1	Solyc12g005400.1	Cyclic nucleotide gated channel
	Fruit weight	Mean_fw12.1	Solyc12g005410.1	Bile acid sodium symporter family protein
	Fruit weight	Mean_fw12.1	Solyc12g005420.1	Zinc finger protein CONSTANS-LIKE 3
	Fruit weight	Mean_fw12.1	Solyc12g005430.1	Acyltransferase-like protein
	Fruit weight	Mean_fw12.1	Solyc12g005440.1	Acyltransferase 1
	Fruit weight	Mean_fw12.1	Solyc12g005450.1	Receptor-like protein kinase At3g21340
	Fruit weight	Mean_fw12.1	Solyc12g005460.1	Rapid alkalinization factor 1
	Fruit weight	Mean_fw12.1	Solyc12g005470.1	Zinc finger
	Fruit weight	Mean_fw12.1	Solyc12g005480.1	Targeting protein for Xklp2 containing protein expressed
	Fruit weight	Mean_fw12.1	Solyc12g005490.1	Genomic DNA chromosome 5 P1 clone MCL19
	Fruit weight	Mean_fw12.1	Solyc12g005500.1	Prohibitin
	Fruit weight	Mean_fw12.1	Solyc12g005510.1	RING-finger protein like
	Fruit weight	Mean_fw12.1	Solyc12g005520.1	Nbs%2C resistance protein fragment
	Fruit weight	Mean_fw12.1	Solyc12g005530.1	Nbs%2C resistance protein fragment
	Fruit weight	Mean_fw12.1	Solyc12g005540.1	BED finger-nbs-lrr resistance protein
	Fruit weight	Mean_fw12.1	Solyc12g005550.1	Unknown Protein
	Fruit weight	Mean_fw12.1	Solyc12g005560.1	Unknown Protein
	Fruit weight	Mean_fw12.1	Solyc12g005570.1	Unknown Protein
	Fruit weight	Mean_fw12.1	Solyc12g005580.1	Syntaxin
	Fruit weight	Mean_fw12.1	Solyc12g005590.1	Transmembrane protein 34
	Fruit weight	Mean_fw12.1	Solyc12g005600.1	Wound-responsive protein-related
	Fruit weight	Mean_fw12.1	Solyc12g005610.1	LRR receptor-like serine/threonine-protein kinase%2C RLP
	Fruit weight	Mean_fw12.1	Solyc12g005620.1	LRR receptor-like serine/threonine-protein kinase%2C RLP
	Fruit weight	Mean_fw12.1	Solyc12g005630.1	Cytochrome b6-f complex iron-sulfur subunit
	Fruit weight	Mean_fw12.1	Solyc12g005640.1	Myb-related transcription factor
	Fruit weight	Mean_fw12.1	Solyc12g005650.1	Unknown Protein
	Fruit weight	Mean_fw12.1	Solyc12g005660.1	CONSTANS-like zinc finger protein
	Fruit weight	Mean_fw12.1	Solyc12g005670.1	Potassium transporter
	Fruit weight	Mean_fw12.1	Solyc12g005680.1	Potassium transporter family protein
	Fruit weight	Mean_fw12.1	Solyc12g005690.1	Unknown Protein
	Fruit weight	Mean_fw12.1	Solyc12g005700.1	Unknown Protein
	Fruit weight	Mean_fw12.1	Solyc12g005710.1	Blue copper protein
	Fruit weight	Mean_fw12.1	Solyc12g005720.1	Cysteine-rich receptor-like protein kinase
	Fruit weight	Mean_fw12.1	Solyc12g005730.1	Glycosyltransferase-like protein
	Fruit weight	Mean_fw12.1	Solyc12g005740.1	Unknown Protein
	Fruit weight	Mean_fw12.1	Solyc12g005750.1	Zinc finger protein CONSTANS-LIKE 4
	Fruit weight	Mean_fw12.1	Solyc12g005760.1	Genomic DNA chromosome 3 P1 clone MSD21
	Fruit weight	Mean_fw12.1	Solyc12g005770.1	Zinc finger CCCH domain-containing protein 13
	Fruit weight	Mean_fw12.1	Solyc12g005780.1	TraB family protein
	Fruit weight	Mean_fw12.1	Solyc12g005790.1	Peroxidase 27
	Fruit weight	Mean_fw12.1	Solyc12g005800.1	MYB transcription factor MYB73
	Fruit weight	Mean_fw12.1	Solyc12g005810.1	Unknown Protein
	Fruit weight	Mean_fw12.1	Solyc12g005820.1	Genomic DNA chromosome 3 P1 clone MSD21
	Fruit weight	Mean_fw12.1	Solyc12g005830.1	Homeobox-leucine zipper protein ATHB-15
	Fruit weight	Mean_fw12.1	Solyc12g005840.1	Ras-related protein Rab-5C
	Fruit weight	Mean_fw12.1	Solyc12g005850.1	Multidrug resistance protein mdtK
	Fruit weight	Mean_fw12.1	Solyc12g005860.1	3-isopropylmalate dehydratase large subunit
	Fruit weight	Mean_fw12.1	Solyc12g005870.1	NEDD8 activating enzyme E1 subunit 1
	Fruit weight	Mean_fw12.1	Solyc12g005880.1	Beta-1 3-galactosyltransferase 6
	Fruit weight	Mean_fw12.1	Solyc12g005890.1	Myb-related transcription factor
	Fruit weight	Mean_fw12.1	Solyc12g005900.1	RecQ-mediated genome instability protein 1
	Fruit weight	Mean_fw12.1	Solyc12g005910.1	B-cell receptor-associated protein 31-like containing protein
	Fruit weight	Mean_fw12.1	Solyc12g005920.1	Fimbrin/plastin
	Fruit weight	Mean_fw12.1	Solyc12g005930.1	TBC1 domain family member 2
	Fruit weight	Mean_fw12.1	Solyc12g005940.1	1-aminocyclopropane-1-carboxylate oxidase
	Fruit weight	Mean_fw12.1	Solyc12g005950.1	WD-repeat protein
	Fruit weight	Mean_fw12.1	Solyc12g005960.1	Ethylene-responsive transcription factor 4
	Fruit weight	Mean_fw12.1	Solyc12g005970.1	Cc-nbs-lrr%2C resistance protein
	Fruit weight	Mean_fw12.1	Solyc12g005980.1	Zinc ion binding protein
	Fruit weight	Mean_fw12.1	Solyc12g005990.1	Dual specificity protein phosphatase 4
	Fruit weight	Mean_fw12.1	Solyc12g006000.1	Clathrin assembly protein-like
	Fruit weight	Mean_fw12.1	Solyc12g006010.1	Small ubiquitin-related modifier
	Fruit weight	Mean_fw12.1	Solyc12g006020.1	LRR receptor-like serine/threonine-protein kinase%2C RLP
	Fruit weight	Mean_fw12.1	Solyc12g006030.1	Methyltransferase like 5
	Fruit weight	Mean_fw12.1	Solyc12g006040.1	Nbs%2C resistance protein fragment
	Fruit weight	Mean_fw12.1	Solyc12g006050.1	Nitrate transporter
	Fruit weight	Mean_fw12.1	Solyc12g006060.1	Unknown Protein
	Fruit weight	Mean_fw12.1	Solyc12g006080.1	Nitrate-induced NOI protein
	Fruit weight	Mean_fw12.1	Solyc12g006090.1	Transmembrane emp24 domain-containing protein 3
	Fruit weight	Mean_fw12.1	Solyc12g006100.1	Serine/threonine-protein phosphatase 4 catalytic subunit
	Fruit weight	Mean_fw12.1	Solyc12g006110.1	Fasciclin-like arabinogalactan protein 19
	Fruit weight	Mean_fw12.1	Solyc12g006120.1	Nuclear transcription factor Y subunit B-3
	Fruit weight	Mean_fw12.1	Solyc12g006130.1	F-box family protein
	Fruit weight	Mean_fw12.1	Solyc12g006140.1	Chlorophyll a-b binding protein 37%2C chloroplastic
	Fruit weight	Mean_fw12.1	Solyc12g006150.1	Unknown Protein
	Fruit weight	Mean_fw12.1	Solyc12g006160.1	Downward leaf curling protein
	Fruit weight	Mean_fw12.1	Solyc12g006170.1	WRKY transcription factor 2
	Fruit weight	Mean_fw12.1	Solyc12g006180.1	Heterogeneous nuclear ribonucleoprotein A3
	Fruit weight	Mean_fw12.1	Solyc12g006190.1	Unknown Protein
	Fruit weight	Mean_fw12.1	Solyc12g006200.1	Unknown Protein
	Fruit weight	Mean_fw12.1	Solyc12g006210.1	ATP synthase subunit beta chloroplastic
	Fruit weight	Mean_fw12.1	Solyc12g006220.1	Genomic DNA chromosome 5 P1 clone MDA7
	Fruit weight	Mean_fw12.1	Solyc12g006230.1	RING-H2 finger protein
	Fruit weight	Mean_fw12.1	Solyc12g006240.1	CONSTANS-like zinc finger protein
	Fruit weight	Mean_fw12.1	Solyc12g006250.1	Transport protein SFT2
	Fruit weight	Mean_fw12.1	Solyc12g006260.1	Glycine rich protein-interacting protein
	Fruit weight	Mean_fw12.1	Solyc12g006270.1	Dentin sialophosphoprotein-like protein
	Fruit weight	Mean_fw12.1	Solyc12g006280.1	Myb-like DNA-binding domain SHAQKYF class family protein
	Fruit weight	Mean_fw12.1	Solyc12g006290.1	Reticulon family protein
	Fruit weight	Mean_fw12.1	Solyc12g006300.1	WD-repeat protein-like
	Fruit weight	Mean_fw12.1	Solyc12g006310.1	Endoplasmic reticulum-Golgi intermediate compartment protein 3
	Fruit weight	Mean_fw12.1	Solyc12g006320.1	ATP-dependent RNA helicase
	Fruit weight	Mean_fw12.1	Solyc12g006330.1	Acyltransferase-like protein
	Fruit weight	Mean_fw12.1	Solyc12g006340.1	Auxin response factor 6
	Fruit weight	Mean_fw12.1	Solyc12g006350.1	Auxin response factor 6
	Fruit weight	Mean_fw12.1	Solyc12g006360.1	Multidrug resistance protein mdtK
	Fruit weight	Mean_fw12.1	Solyc12g006370.1	Amine oxidase family protein
	Fruit weight	Mean_fw12.1	Solyc12g006380.1	1-aminocyclopropane-1-carboxylate oxidase-like protein
	Fruit weight	Mean_fw12.1	Solyc12g006390.1	1-aminocyclopropane-1-carboxylate oxidase homolog 1
	Fruit weight	Mean_fw12.1	Solyc12g006400.1	Unknown Protein
	Fruit weight	Mean_fw12.1	Solyc12g006410.1	UDP-glucose 4-epimerase
	Fruit weight	Mean_fw12.1	Solyc12g006420.1	Genomic DNA chromosome 3 P1 clone MMP21
	Fruit weight	Mean_fw12.1	Solyc12g006430.1	UDP-glucuronosyltransferase 1-1
	Fruit weight	Mean_fw12.1	Solyc12g006440.1	Unknown Protein
	Fruit weight	Mean_fw12.1	Solyc12g006450.1	Aminotransferase-like protein
	Fruit weight	Mean_fw12.1	Solyc12g006460.1	Cytochrome P450
	Fruit weight	Mean_fw12.1	Solyc12g006470.1	Aminotransferase-like protein
	Fruit weight	Mean_fw12.1	Solyc12g006480.1	Nup205 protein
	Leaf length	Slope_leaf2.1	Solyc02g084720.2	Beta-galactosidase
	Leaf length	Slope_leaf2.1	Solyc02g084730.2	Ribosomal RNA small subunit methyltransferase A
	Leaf length	Slope_leaf2.1	Solyc02g084880.2	BHLH transcription factor-like protein
	Leaf length	Slope_leaf2.1	Solyc02g084930.2	Cytochrome P450
	Leaf length	Slope_leaf2.1	Solyc02g084940.1	Unknown Protein
	Leaf length	Slope_leaf2.1	Solyc02g084950.2	Carboxyl methyltransferase 4
	Leaf length	Slope_leaf2.1	Solyc02g084960.1	Genomic DNA chromosome 5 TAC clone K1F13
	Leaf length	Slope_leaf2.1	Solyc02g084970.2	PAP2 domain protein
	Leaf length	Slope_leaf2.1	Solyc02g085000.2	Genomic DNA chromosome 5 TAC clone K1F13
	Leaf length	Slope_leaf2.1	Solyc02g085010.1	Unknown Protein
	Leaf length	Slope_leaf2.1	Solyc02g085020.2	Dihydroflavonol 4-reductase
	Leaf length	Slope_leaf2.1	Solyc02g085030.2	UBA/TS-N domain protein
	Leaf length	Slope_leaf2.1	Solyc02g085040.2	2%2C3%2C4%2C5-tetrahydropyridine-2%2C6-dicarboxylate N-acetyltransferase
	Leaf length	Slope_leaf2.1	Solyc02g085050.2	Inorganic pyrophosphatase-like protein
	Leaf length	Slope_leaf2.1	Solyc02g085060.1	Replication factor C subunit 5
	Leaf length	Slope_leaf2.1	Solyc02g085070.1	Hydrolase alpha/beta fold family protein
	Leaf length	Slope_leaf2.1	Solyc02g085080.2	Transmembrane protein 53
	Leaf length	Slope_leaf2.1	Solyc02g085090.1	Syntaxin
	Leaf length	Slope_leaf2.1	Solyc02g085100.2	Aldose 1-epimerase family protein
	Leaf length	Slope_leaf2.1	Solyc02g085110.2	Laccase
	Leaf length	Slope_leaf2.1	Solyc02g085120.2	Laccase
	Leaf length	Slope_leaf2.1	Solyc02g085130.2	Tubby-like F-box protein 5
	Leaf length	Slope_leaf2.1	Solyc02g085140.2	U-box domain-containing protein
	Leaf length	Slope_leaf2.1	Solyc02g085150.2	LEA-like protein
	Leaf length	Slope_leaf2.1	Solyc02g085160.1	Zinc finger-homeodomain protein 1
	Leaf length	Slope_leaf2.1	Solyc02g085170.2	Glucose transporter 8
	Leaf length	Slope_leaf2.1	Solyc02g085180.2	Catalytic/ hydrolase
	Leaf length	Slope_leaf2.1	Solyc02g085190.1	GATA transcription factor 19
	Leaf length	Slope_leaf2.1	Solyc02g085210.1	UPF0567 protein C13orf39 homolog
	Leaf length	Slope_leaf2.1	Solyc02g085220.2	Transforming growth factor-beta receptor-associated protein 1
	Leaf length	Slope_leaf2.1	Solyc02g085230.2	Nucleolar protein 6
	Leaf length	Slope_leaf2.1	Solyc02g085240.2	AP-3 complex subunit sigma-2
	Leaf length	Slope_leaf2.1	Solyc02g085250.2	FAD dependent oxidoreductase
	Leaf length	Slope_leaf2.1	Solyc02g085260.1	Unknown Protein
	Leaf length	Slope_leaf2.1	Solyc02g085270.1	RING finger protein 6
	Leaf length	Slope_leaf2.1	Solyc02g085280.1	50S ribosomal protein L6
	Leaf length	Slope_leaf2.1	Solyc02g085290.2	Maf-like protein expressed
	Leaf length	Slope_leaf2.1	Solyc02g085300.2	CRAL/TRIO domain containing protein expressed
	Leaf length	Slope_leaf2.1	Solyc02g085310.2	Unknown Protein
	Leaf length	Slope_leaf2.1	Solyc02g085320.1	Unknown Protein
	Leaf length	Slope_leaf2.1	Solyc02g085330.1	AT5g66780/MUD21_2
	Leaf length	Slope_leaf2.1	Solyc02g085340.1	GRAS family transcription factor
	Leaf length	Slope_leaf2.1	Solyc02g085350.2	Succinate dehydrogenase flavoprotein subunit
	Leaf length	Slope_leaf2.1	Solyc02g085360.2	Cytochrome P450
	Leaf length	Slope_leaf2.1	Solyc02g085370.2	Unknown Protein
	Leaf length	Slope_leaf2.1	Solyc02g085380.2	Integral membrane protein
	Leaf length	Slope_leaf2.1	Solyc02g085390.2	Uncharacterized ATP-dependent helicase C25A8.01c
	Leaf length	Slope_leaf2.1	Solyc02g085400.2	Os01g0786800 protein
	Leaf length	Slope_leaf2.1	Solyc02g085410.1	Unknown Protein
	Leaf length	Slope_leaf2.1	Solyc02g085420.2	U1 small nuclear ribonucleoprotein
	Leaf length	Slope_leaf2.1	Solyc02g085430.2	Receptor-like protein kinase At3g21340
	Leaf length	Slope_leaf2.1	Solyc02g085440.2	F-box family protein
	Leaf length	Slope_leaf2.1	Solyc02g085450.1	BAC19.2
	Leaf length	Slope_leaf2.1	Solyc02g085460.1	Unknown Protein
	Leaf length	Slope_leaf2.1	Solyc02g085470.2	Transcription initiation factor IIB
	Leaf length	Slope_leaf2.1	Solyc02g085480.2	BAC19.4
	Leaf length	Slope_leaf2.1	Solyc02g085490.1	Os12g0581300 protein
	Leaf length	Slope_leaf2.1	Solyc02g085500.2	Ovate protein
	Leaf length	Slope_leaf2.1	Solyc02g085510.1	Ovate protein
	Leaf length	Slope_leaf2.1	Solyc02g085520.2	Adenylosuccinate synthetase%2C chloroplastic
	Leaf length	Slope_leaf2.1	Solyc02g085530.1	Pentatricopeptide repeat-containing protein
	Leaf length	Slope_leaf2.1	Solyc02g085540.1	NADH ubiquinone oxidoreductase kD subunit
	Leaf length	Slope_leaf2.1	Solyc02g085550.1	Pentatricopeptide repeat-containing protein
	Leaf length	Slope_leaf2.1	Solyc02g085560.2	DNA-directed RNA polymerase III subunit RPC5-like protein
	Leaf length	Slope_leaf2.1	Solyc02g085570.2	Splicing factor U2AF large subunit
	Leaf length	Slope_leaf2.1	Solyc02g085580.2	C2H2L domain class transcription factor
	Leaf length	Slope_leaf2.1	Solyc02g085590.2	Vicilin
	Leaf length	Slope_leaf2.1	Solyc02g085600.1	GRAS family transcription factor
	Leaf length	Slope_leaf2.1	Solyc02g085610.2	G-box binding factor
	Leaf length	Slope_leaf2.1	Solyc02g085620.2	Serine/threonine protein kinase
	Leaf length	Slope_leaf2.1	Solyc02g085630.2	Homeobox-leucine zipper-like protein
	Leaf length	Slope_leaf2.1	Solyc02g085640.2	Xaa-Pro aminopeptidase 1
	Leaf length	Slope_leaf2.1	Solyc02g085650.2	Pentatricopeptide repeat-containing protein
	Leaf length	Slope_leaf2.1	Solyc02g085660.1	UDP-glucosyltransferase
	Leaf length	Slope_leaf2.1	Solyc02g085670.2	Major facilitator superfamily MFS_1
	Leaf length	Slope_leaf2.1	Solyc02g085680.1	Unknown Protein
	Leaf length	Slope_leaf2.1	Solyc02g085690.2	Ubiquitin-conjugating enzyme E2 4
	Leaf length	Slope_leaf2.1	Solyc02g085700.1	Geranylgeranyl pyrophosphate synthase
	Leaf length	Slope_leaf2.1	Solyc02g085710.2	Geranylgeranyl pyrophosphate synthase
	Leaf length	Slope_leaf2.1	Solyc02g085720.1	Geranylgeranyl pyrophosphate synthase
	Leaf length	Slope_leaf2.1	Solyc02g085730.2	Allene oxide cyclase
	Leaf length	Slope_leaf2.1	Solyc02g085740.2	Unknown Protein
	Leaf length	Slope_leaf2.1	Solyc02g085750.2	LuxR family transcriptional regulator
	Leaf length	Slope_leaf2.1	Solyc02g085760.2	Rhomboid family protein
	Leaf length	Slope_leaf2.1	Solyc02g085770.2	ABA induced plasma membrane protein PM 19
	Leaf length	Slope_leaf2.1	Solyc02g085780.2	Regulator of chromosome condensation
	Leaf length	Slope_leaf2.1	Solyc02g085790.2	T-complex protein 1 subunit zeta
	Leaf length	Slope_leaf2.1	Solyc02g085800.1	Acetyl esterase
	Leaf length	Slope_leaf2.1	Solyc02g085810.2	HEAT repeat containing 5B
	Leaf length	Slope_leaf2.1	Solyc02g085820.2	NADPH-cytochrome P450 reductase
	Leaf length	Slope_leaf2.1	Solyc02g085830.2	IST1 homolog
	Leaf length	Slope_leaf2.1	Solyc02g085840.2	UV excision repair protein RAD23
	Leaf length	Slope_leaf2.1	Solyc02g085850.1	Dolichyl pyrophosphate Glc1Man9GlcNAc2 alpha-1 3-glucosyltransferase
	Leaf length	Slope_leaf2.1	Solyc02g085860.2	Dolichyl pyrophosphate Man9GlcNAc2 alpha-1 3-glucosyltransferase
	Leaf length	Slope_leaf2.1	Solyc02g085870.2	Fatty acid elongase 3-ketoacyl-CoA synthase
	Leaf length	Slope_leaf2.1	Solyc02g085880.1	Cytochrome P450
	Leaf length	Slope_leaf2.1	Solyc02g085910.2	LOB domain protein 42
	Leaf length	Slope_leaf2.1	Solyc02g085920.2	Homology to unknown gene
	Leaf length	Slope_leaf2.1	Solyc02g085930.2	Peroxidase
	Leaf length	Slope_leaf2.1	Solyc02g085940.2	Unknown Protein
	Leaf length	Slope_leaf2.1	Solyc02g085950.2	Ribulose bisphosphate carboxylase small chain
	Leaf length	Slope_leaf2.1	Solyc02g085960.1	Unknown Protein
	Leaf length	Slope_leaf2.1	Solyc02g085970.1	Unknown Protein
	Leaf length	Slope_leaf2.1	Solyc02g085980.1	Unknown Protein
	Leaf length	Slope_leaf2.1	Solyc02g085990.1	Unknown Protein
	Leaf length	Slope_leaf2.1	Solyc02g086000.1	Unknown Protein
	Leaf length	Slope_leaf2.1	Solyc02g086010.1	Esterase/lipase/thioesterase family protein
	Leaf length	Slope_leaf2.1	Solyc02g086020.1	Unknown Protein
	Leaf length	Slope_leaf2.1	Solyc02g086030.1	Unknown Protein
	Leaf length	Slope_leaf2.1	Solyc02g086040.1	Monoglyceride lipase
	Leaf length	Slope_leaf2.1	Solyc02g086050.2	Homology to unknown gene
	Leaf length	Slope_leaf2.1	Solyc02g086060.2	cDNA clone 002-113-H04 full insert sequence
	Leaf length	Slope_leaf2.1	Solyc02g086070.2	Genomic DNA chromosome 5 P1 clone MXI10
	Leaf length	Slope_leaf2.1	Solyc02g086080.2	Alpha/beta hydrolase fold
	Leaf length	Slope_leaf2.1	Solyc02g086090.2	Mannose-6-phosphate isomerase 1.1
	Leaf length	Slope_leaf2.1	Solyc02g086100.2	Dermal papilla-derived protein 6 homolog
	Leaf length	Slope_leaf2.1	Solyc02g086110.2	Similarity the predicted A. niger protein contains a neutral zinc metallopeptidases
	Leaf length	Slope_leaf2.1	Solyc02g086120.2	Unknown Protein
	Leaf length	Slope_leaf2.1	Solyc02g086130.2	Unknown Protein
	Leaf length	Slope_leaf2.1	Solyc02g086140.1	Genomic DNA chromosome 5 P1 clone MSI17
	Leaf length	Slope_leaf2.1	Solyc02g094860.1	cytochrome P450
	Leaf length	Tmax_leaf11.1	Solyc11g069570.1	Cytokinin riboside 5%26apos%3B-monophosphate phosphoribohydrolase LOG
	Leaf length	Tmax_leaf11.1	Solyc11g069650.1	Unknown Protein
	Leaf length	Tmax_leaf11.1	Solyc11g069660.1	Nbs-lrr%2C resistance protein
	Leaf length	Tmax_leaf11.1	Solyc11g069740.1	Nitrate transporter
	Leaf length	Tmax_leaf11.1	Solyc11g071300.1	Myb
	Leaf length	Tmax_leaf11.1	Solyc11g071310.1	Os01g0786800 protein
	Leaf length	Tmax_leaf11.1	Solyc11g071320.1	50S ribosomal protein L27
	Leaf length	Tmax_leaf11.1	Solyc11g071330.1	Mpv17 protein
	Leaf length	Tmax_leaf11.1	Solyc11g071460.1	Dehydrogenase/reductase SDR family member 13
	Leaf length	Tmax_leaf11.1	Solyc11g071470.1	Hydroxycinnamoyl CoA shikimate/quinate hydroxycinnamoyltransferase-like protein
	Leaf length	Tmax_leaf11.1	Solyc11g071480.1	Hydroxycinnamoyl CoA shikimate/quinate hydroxycinnamoyltransferase-like protein
	Leaf length	Tmax_leaf11.1	Solyc11g071490.1	Ribosomal protein L30
	Leaf length	Tmax_leaf11.1	Solyc11g071500.1	MYB transcription factor
	Leaf length	Tmax_leaf11.1	Solyc11g071510.1	Glycosyl hydrolase
	Leaf length	Tmax_leaf11.1	Solyc11g071550.1	Glutamyl-tRNA
	Leaf length	Tmax_leaf11.1	Solyc11g071560.1	Restricted tev movement 2
	Leaf length	Tmax_leaf11.1	Solyc11g071570.1	Gamma-tubulin complex component 5-like
	Leaf length	Tmax_leaf11.1	Solyc11g071580.1	Aldehyde oxidase
	Leaf length	Tmax_leaf11.1	Solyc11g071600.1	Aldehyde oxidase
	Leaf length	Tmax_leaf11.1	Solyc11g071610.1	Xanthine dehydrogenase/oxidase
	Leaf length	Tmax_leaf11.1	Solyc11g071620.1	Aldehyde oxidase
	Leaf length	Tmax_leaf11.1	Solyc11g071630.1	Sensor histidine kinase LuxQ
	Leaf length	Tmax_leaf11.1	Solyc11g071640.1	Beta-D-glucosidase
	Leaf length	Tmax_leaf11.1	Solyc11g071650.1	Beta-D-glucosidase
	Leaf length	Tmax_leaf11.1	Solyc11g071660.1	NF-kappa-B-activating protein
	Leaf length	Tmax_leaf11.1	Solyc11g071670.1	Pentatricopeptide repeat-containing protein
	Leaf length	Tmax_leaf11.1	Solyc11g071700.1	Ubiquitin carboxyl-terminal hydrolase family protein expressed
	Leaf length	Tmax_leaf11.1	Solyc11g071710.1	DnaJ-like zinc-finger protein
	Leaf length	Tmax_leaf11.1	Solyc11g071770.1	Elongation factor Tu family protein
	Leaf length	Tmax_leaf11.1	Solyc11g071780.1	Unknown Protein
	Leaf length	Tmax_leaf11.1	Solyc11g071790.1	Unknown Protein
	Leaf length	Tmax_leaf11.1	Solyc11g071800.1	Strictosidine synthase family protein
	Leaf length	Tmax_leaf11.1	Solyc11g071810.1	CRABS CLAW
	Leaf length	Tmax_leaf11.1	Solyc11g071820.1	Receptor-like kinase
	Leaf length	Tmax_leaf11.1	Solyc11g071830.1	Chaperone protein dnaj
	Leaf length	Tmax_leaf11.1	Solyc11g071840.1	Calmodulin binding protein
	Leaf length	Tmax_leaf11.1	Solyc11g071850.1	AT5G22070 protein
	Leaf length	Tmax_leaf11.1	Solyc11g071860.1	Unknown Protein
	Leaf length	Tmax_leaf11.1	Solyc11g071870.1	Ubiquitin-conjugating enzyme
	Leaf length	Tmax_leaf11.1	Solyc11g071880.1	Receptor like kinase%2C RLK
	Leaf length	Tmax_leaf11.1	Solyc11g071890.1	Outer envelope membrane protein
	Leaf length	Tmax_leaf11.1	Solyc11g071900.1	Self-incompatibility protein
	Leaf length	Tmax_leaf11.1	Solyc11g071910.1	GTP-binding family protein
	Leaf length	Tmax_leaf11.1	Solyc11g071920.1	Serine/threonine-protein phosphatase
	Leaf length	Tmax_leaf11.1	Solyc11g071930.1	DnaJ homolog subfamily C member 8
	Number of flowers	Mean_nflw4.1	Solyc04g008010.2	Protein VAC14 homolog
	Number of flowers	Mean_nflw4.1	Solyc04g008020.2	RING finger family protein
	Number of flowers	Mean_nflw4.1	Solyc04g008070.1	Cyclin A
	Number of flowers	Mean_nflw4.1	Solyc04g008110.2	Histidine kinase 2
	Number of flowers	Mean_nflw4.1	Solyc04g008120.1	Cc-nbs-lrr%2C resistance protein
	Number of flowers	Mean_nflw4.1	Solyc04g008130.1	Cc-nbs-lrr%2C resistance protein
	Number of flowers	Mean_nflw4.1	Solyc04g008270.2	Annexin
	Number of flowers	Mean_nflw4.1	Solyc04g008280.2	Regulator of ribonuclease activity A
	Number of flowers	Mean_nflw4.1	Solyc04g008290.2	Microtubule-associated protein MAP65-1a
	Number of flowers	Mean_nflw4.1	Solyc04g008430.1	Receptor like kinase%2C RLK
	Number of flowers	Mean_nflw4.1	Solyc04g008440.1	Reductase 2
	Number of flowers	Mean_nflw4.1	Solyc04g008470.2	Defensin protein
	Number of flowers	Mean_nflw4.1	Solyc04g008480.1	Myb-like DNA-binding domain SHAQKYF class family protein expressed
	Number of flowers	Mean_nflw4.1	Solyc04g008500.2	C2H2L domain class transcription factor
	Number of flowers	Mean_nflw4.1	Solyc04g008510.2	UBX domain-containing protein
	Number of flowers	Mean_nflw4.1	Solyc04g008520.2	Outer envelope protein
	Number of flowers	Mean_nflw4.1	Solyc04g008530.1	Ubiquitin carboxyl-terminal hydrolase family protein expressed
	Number of flowers	Mean_nflw4.1	Solyc04g008540.2	Tobamovirus multiplication protein
	Number of flowers	Mean_nflw4.1	Solyc04g008560.2	Unknown Protein
	Number of flowers	Mean_nflw4.1	Solyc04g008570.2	Pentatricopeptide repeat-containing protein
	Number of flowers	Mean_nflw4.1	Solyc04g008580.2	Ankyrin repeat domain protein
	Number of flowers	Mean_nflw4.1	Solyc04g008590.2	Pyruvate dehydrogenase E1 component subunit beta
	Number of flowers	Mean_nflw4.1	Solyc04g008600.2	Chromosome segregation in meiosis protein 3
	Number of flowers	Mean_nflw4.1	Solyc04g008610.2	Histone acetyltransferase
	Number of flowers	Mean_nflw4.1	Solyc04g008620.2	Integral membrane single C2 domain protein
	Number of flowers	Mean_nflw4.1	Solyc04g008630.2	Autophagy-related protein 9
	Number of flowers	Mean_nflw4.1	Solyc04g008640.2	Conserved oligomeric Golgi complex subunit 3
	Number of flowers	Mean_nflw4.1	Solyc04g008650.2	Receptor like kinase%2C RLK
	Number of flowers	Mean_nflw4.1	Solyc04g008660.2	Arf-GAP with GTPase%2C ANK repeat and PH domain-containing protein 1
	Number of flowers	Mean_nflw4.1	Solyc04g008670.1	Gibberellin 2-beta-dioxygenase 7
	Number of flowers	Mean_nflw4.1	Solyc04g008680.2	Cell division cycle and apoptosis regulator protein 1
	Number of flowers	Mean_nflw4.1	Solyc04g008690.2	cDNA clone J013057D02 full insert sequence
	Number of flowers	Mean_nflw4.1	Solyc04g008700.2	Pre-mRNA-processing factor 40 homolog A
	Number of flowers	Mean_nflw4.1	Solyc04g008710.2	Unknown Protein
	Number of flowers	Mean_nflw4.1	Solyc04g008720.2	WD-repeat protein
	Number of flowers	Mean_nflw4.1	Solyc04g008730.2	Alpha-galactosidase 1
	Number of flowers	Mean_nflw4.1	Solyc04g008740.2	Pyruvate kinase
	Number of flowers	Mean_nflw4.1	Solyc04g008750.2	Transcription elongation factor SPT4
	Number of flowers	Mean_nflw4.1	Solyc04g008760.1	Homoserine kinase
	Number of flowers	Mean_nflw4.1	Solyc04g008770.2	Mitochondrial intermembrane space import and assembly protein
	Number of flowers	Mean_nflw4.1	Solyc04g008780.2	Dihydroflavonol 4-reductase family
	Number of flowers	Mean_nflw4.1	Solyc04g008800.2	Unknown Protein
	Number of flowers	Mean_nflw4.1	Solyc04g008810.2	40S ribosomal protein S26
	Number of flowers	Mean_nflw4.1	Solyc04g008820.2	HMG transcription factor
	Number of flowers	Mean_nflw4.1	Solyc04g008830.1	LRR receptor-like serine/threonine-protein kinase%2C RLP
	Number of flowers	Mean_nflw4.1	Solyc04g008840.2	ABI3-interacting protein 2
	Number of flowers	Mean_nflw4.1	Solyc04g008850.1	Aspartic proteinase nepenthesin-1
	Number of flowers	Mean_nflw4.1	Solyc04g008860.2	Arginine N-methyltransferase family protein
	Number of flowers	Mean_nflw4.1	Solyc04g008870.2	MYB transcription factor
	Number of flowers	Mean_nflw4.1	Solyc04g008900.2	Fgenesh protein 60
	Number of flowers	Mean_nflw4.1	Solyc04g009450.1	Ethylene-responsive transcription factor 4
	Number of flowers	Mean_nflw4.1	Solyc04g009460.1	Unknown Protein
	Number of flowers	Mean_nflw4.1	Solyc04g009490.1	CTV.22
	Number of flowers	Mean_nflw4.1	Solyc04g009500.2	CTV.22
	Number of flowers	Mean_nflw4.1	Solyc04g009510.2	CCR4-NOT transcription complex subunit 4
	Number of flowers	Mean_nflw4.1	Solyc04g009520.2	Nuclear transcription factor Y subunit B-3
	Number of flowers	Mean_nflw4.1	Solyc04g009530.2	Glutathione S-transferase
	Number of flowers	Mean_nflw4.1	Solyc04g009540.1	50S ribosomal protein L10
	Number of flowers	Mean_nflw4.1	Solyc04g009550.2	FGFR1 oncogene partner
	Number of flowers	Mean_nflw4.1	Solyc04g009560.2	TBC1 domain family member 8B
	Number of flowers	Mean_nflw4.1	Solyc04g009580.2	CDP-diacylglycerol--glycerol-3-phosphate 3-phosphatidyltransferase
	Number of flowers	Mean_nflw4.1	Solyc04g009590.2	Defensin protein
	Number of flowers	Mean_nflw4.1	Solyc04g009600.2	TRAF-type zinc finger family protein
	Number of flowers	Mean_nflw4.1	Solyc04g009610.2	Fasciclin-like domain-containing protein
	Number of flowers	Mean_nflw4.1	Solyc04g009620.2	Chorismate synthase
	Number of flowers	Mean_nflw4.1	Solyc04g009640.2	Receptor like kinase%2C RLK
	Number of flowers	Mean_nflw4.1	Solyc04g009650.2	Diphosphomevalonate decarboxylase-like protein
	Number of flowers	Mean_nflw4.1	Solyc04g009800.2	Calcium-dependent protein kinase 2
	Number of flowers	Mean_nflw4.1	Solyc04g009900.2	Calcium-dependent protein kinase 2
	Number of flowers	Mean_nflw4.1	Solyc04g009910.2	Calcium-dependent protein kinase 2
	Number of flowers	Mean_nflw4.1	Solyc04g009920.2	Glycogenin-like protein
	Number of flowers	Mean_nflw4.1	Solyc04g009930.1	Cytochrome P450
	Number of flowers	Mean_nflw4.1	Solyc04g009940.2	Heat shock protein binding protein
	Number of flowers	Mean_nflw4.1	Solyc04g009950.2	Pre-mRNA splicing factor
	Number of flowers	Mean_nflw4.1	Solyc04g009960.2	L-allo-threonine aldolase
	Number of flowers	Mean_nflw4.1	Solyc04g009970.2	Zinc ion binding protein
	Number of flowers	Mean_nflw4.1	Solyc04g009980.2	Light-dependent short hypocotyls 1
	Number of flowers	Mean_nflw4.1	Solyc04g009990.2	Lysine-specific demethylase 5A
	Number of flowers	Mean_nflw4.1	Solyc04g010000.2	RNA-binding protein
	Number of flowers	Mean_nflw4.1	Solyc04g010010.1	Thioredoxin-like protein 1
	Number of flowers	Mean_nflw4.1	Solyc04g010020.2	RNA-binding protein
	Number of flowers	Mean_nflw4.1	Solyc04g010030.1	Thioredoxin-like protein 1
	Number of flowers	Mean_nflw4.1	Solyc04g010040.2	RNA-binding protein
	Number of flowers	Mean_nflw4.1	Solyc04g010050.2	Pentatricopeptide repeat-containing protein
	Number of flowers	Mean_nflw4.1	Solyc04g010060.2	Pentatricopeptide repeat-containing protein
	Number of flowers	Mean_nflw4.1	Solyc04g010070.2	Protein phosphatase 2A regulatory subunit B%26apos-like protein
	Number of flowers	Mean_nflw4.1	Solyc04g010080.2	ATP-binding domain-containing protein 4
	Number of flowers	Mean_nflw4.1	Solyc04g010090.2	Transcription initiation factor TFIID subunit 9B
	Number of flowers	Mean_nflw4.1	Solyc04g010110.2	Anthocyanidin 3-O-glucosyltransferase
	Number of flowers	Mean_nflw4.1	Solyc04g010120.2	Macrophage erythroblast attacher
	Number of flowers	Mean_nflw4.2	Solyc04g078790.2	BHLH transcription factor-like
	Number of flowers	Mean_nflw4.2	Solyc04g078800.2	Lipase class 3-like
	Number of flowers	Mean_nflw4.2	Solyc04g079340.2	Os03g0859900 protein
	Number of flowers	Mean_nflw4.2	Solyc04g079590.2	B3 domain-containing protein Os03g0619600
	Number of flowers	Slope_nflw4.2	Solyc04g080010.2	UDP-glucosyltransferase
	Number of flowers	RH_nflw4.2	Solyc04g080010.2	UDP-glucosyltransferase
	Number of flowers	Mean_nflw4.2	Solyc04g080010.2	UDP-glucosyltransferase
	Number of flowers	Slope_nflw4.2	Solyc04g080020.2	Acyltransferase family protein
	Number of flowers	RH_nflw4.2	Solyc04g080020.2	Acyltransferase family protein
	Number of flowers	Mean_nflw4.2	Solyc04g080020.2	Acyltransferase family protein
	Number of flowers	Slope_nflw4.2	Solyc04g080030.2	PPPDE peptidase domain-containing protein 1
	Number of flowers	RH_nflw4.2	Solyc04g080030.2	PPPDE peptidase domain-containing protein 1
	Number of flowers	Mean_nflw4.2	Solyc04g080030.2	PPPDE peptidase domain-containing protein 1
	Number of flowers	Slope_nflw4.2	Solyc04g080040.2	UBA/TS-N domain protein
	Number of flowers	RH_nflw4.2	Solyc04g080040.2	UBA/TS-N domain protein
	Number of flowers	Mean_nflw4.2	Solyc04g080040.2	UBA/TS-N domain protein
	Number of flowers	Slope_nflw4.2	Solyc04g080100.2	Cytochrome P450
	Number of flowers	RH_nflw4.2	Solyc04g080100.2	Cytochrome P450
	Number of flowers	Mean_nflw4.2	Solyc04g080100.2	Cytochrome P450
	Number of flowers	Slope_nflw4.2	Solyc04g080110.2	APO protein 4%2C mitochondrial
	Number of flowers	RH_nflw4.2	Solyc04g080110.2	APO protein 4%2C mitochondrial
	Number of flowers	Mean_nflw4.2	Solyc04g080110.2	APO protein 4%2C mitochondrial
	Number of flowers	Slope_nflw4.2	Solyc04g080120.1	Pentatricopeptide repeat-containing protein
	Number of flowers	RH_nflw4.2	Solyc04g080120.1	Pentatricopeptide repeat-containing protein
	Number of flowers	Mean_nflw4.2	Solyc04g080120.1	Pentatricopeptide repeat-containing protein
	Number of flowers	Slope_nflw4.2	Solyc04g080130.2	Zinc finger protein
	Number of flowers	RH_nflw4.2	Solyc04g080130.2	Zinc finger protein
	Number of flowers	Mean_nflw4.2	Solyc04g080130.2	Zinc finger protein
	Number of flowers	Slope_nflw6.1	Solyc06g054020.2	Helicase
	Number of flowers	Slope_nflw6.1	Solyc06g054030.2	Non-specific lipid-transfer protein
	Number of flowers	Slope_nflw6.1	Solyc06g054040.1	Protein FAR1-RELATED SEQUENCE 12
	Number of flowers	Slope_nflw6.1	Solyc06g054060.1	Non-specific lipid-transfer protein
	Number of flowers	Slope_nflw6.1	Solyc06g054070.2	Non-specific lipid-transfer protein
	Number of flowers	Slope_nflw6.1	Solyc06g054080.2	RNA polymerase II accessory factor Cdc73 family
	Number of flowers	Slope_nflw6.1	Solyc06g054110.1	Folate/biopterin transporter family protein expressed
	Number of flowers	Slope_nflw6.1	Solyc06g054120.1	Folate/biopterin transporter family protein expressed
	Number of flowers	Slope_nflw6.1	Solyc06g054400.2	Translation initiation factor
	Number of flowers	Slope_nflw6.1	Solyc06g054410.2	Iaa-amino acid hydrolase 4
	Number of flowers	Slope_nflw6.1	Solyc06g059810.1	F-box family protein
	Number of flowers	Slope_nflw6.1	Solyc06g059820.1	F-box
	Number of flowers	Slope_nflw6.1	Solyc06g059860.2	Unknown Protein
	Number of flowers	Slope_nflw6.1	Solyc06g060120.2	SWI/SNF complex subunit SMARCC1
	Number of flowers	Slope_nflw11.2	Solyc11g071300.1	Myb
	Number of flowers	RH_nflw11.2	Solyc11g071300.1	Myb
	Number of flowers	Slope_nflw11.2	Solyc11g071310.1	Os01g0786800 protein
	Number of flowers	RH_nflw11.2	Solyc11g071310.1	Os01g0786800 protein
	Number of flowers	Slope_nflw11.2	Solyc11g071320.1	50S ribosomal protein L27
	Number of flowers	RH_nflw11.2	Solyc11g071320.1	50S ribosomal protein L27
	Number of flowers	Slope_nflw11.2	Solyc11g071330.1	Mpv17 protein
	Number of flowers	RH_nflw11.2	Solyc11g071330.1	Mpv17 protein
	Number of flowers	Slope_nflw11.2	Solyc11g071340.1	ABI3-interacting protein 2
	Number of flowers	RH_nflw11.2	Solyc11g071340.1	ABI3-interacting protein 2
	Number of flowers	Slope_nflw11.2	Solyc11g071350.1	Aluminum-activated malate transporter
	Number of flowers	RH_nflw11.2	Solyc11g071350.1	Aluminum-activated malate transporter
	Number of flowers	Slope_nflw11.2	Solyc11g071360.1	Unknown Protein
	Number of flowers	RH_nflw11.2	Solyc11g071360.1	Unknown Protein
	Number of flowers	Slope_nflw11.2	Solyc11g071370.1	Pentatricopeptide repeat-containing protein
	Number of flowers	RH_nflw11.2	Solyc11g071370.1	Pentatricopeptide repeat-containing protein
	Number of flowers	Slope_nflw11.2	Solyc11g071380.1	Unknown Protein
	Number of flowers	RH_nflw11.2	Solyc11g071380.1	Unknown Protein
	Number of flowers	Slope_nflw11.2	Solyc11g071390.1	Disease resistance protein I2
	Number of flowers	RH_nflw11.2	Solyc11g071390.1	Disease resistance protein I2
	Number of flowers	Slope_nflw11.2	Solyc11g071400.1	Lrr%2C resistance protein fragment
	Number of flowers	RH_nflw11.2	Solyc11g071400.1	Lrr%2C resistance protein fragment
	Number of flowers	Slope_nflw11.2	Solyc11g071410.1	Disease resistance protein R3a-like protein
	Number of flowers	RH_nflw11.2	Solyc11g071410.1	Disease resistance protein R3a-like protein
	Number of flowers	Slope_nflw11.2	Solyc11g071420.1	Cc-nbs-lrr%2C resistance protein
	Number of flowers	RH_nflw11.2	Solyc11g071420.1	Cc-nbs-lrr%2C resistance protein
	Number of flowers	Slope_nflw11.2	Solyc11g071440.1	Pyridine nucleotide-disulfide oxidoreductase family protein
	Number of flowers	RH_nflw11.2	Solyc11g071440.1	Pyridine nucleotide-disulfide oxidoreductase family protein
	Number of flowers	Slope_nflw11.2	Solyc11g071450.1	Unknown Protein
	Number of flowers	RH_nflw11.2	Solyc11g071450.1	Unknown Protein
	Number of flowers	Slope_nflw11.2	Solyc11g071460.1	Dehydrogenase/reductase SDR family member 13
	Number of flowers	RH_nflw11.2	Solyc11g071460.1	Dehydrogenase/reductase SDR family member 13
	Number of flowers	Slope_nflw11.2	Solyc11g071470.1	Hydroxycinnamoyl CoA shikimate/quinate hydroxycinnamoyltransferase-like protein
	Number of flowers	RH_nflw11.2	Solyc11g071470.1	Hydroxycinnamoyl CoA shikimate/quinate hydroxycinnamoyltransferase-like protein
	Number of flowers	Slope_nflw11.2	Solyc11g071480.1	Hydroxycinnamoyl CoA shikimate/quinate hydroxycinnamoyltransferase-like protein
	Number of flowers	RH_nflw11.2	Solyc11g071480.1	Hydroxycinnamoyl CoA shikimate/quinate hydroxycinnamoyltransferase-like protein
	Number of flowers	Slope_nflw11.2	Solyc11g071490.1	Ribosomal protein L30
	Number of flowers	RH_nflw11.2	Solyc11g071490.1	Ribosomal protein L30
	Number of flowers	Slope_nflw11.2	Solyc11g071500.1	MYB transcription factor
	Number of flowers	RH_nflw11.2	Solyc11g071500.1	MYB transcription factor
	Number of flowers	Slope_nflw11.2	Solyc11g071510.1	Glycosyl hydrolase
	Number of flowers	RH_nflw11.2	Solyc11g071510.1	Glycosyl hydrolase
	Number of flowers	Slope_nflw11.2	Solyc11g071550.1	Glutamyl-tRNA
	Number of flowers	RH_nflw11.2	Solyc11g071550.1	Glutamyl-tRNA
	Number of flowers	Slope_nflw11.2	Solyc11g071560.1	Restricted tev movement 2
	Number of flowers	RH_nflw11.2	Solyc11g071560.1	Restricted tev movement 2
	Number of flowers	Slope_nflw11.2	Solyc11g071570.1	Gamma-tubulin complex component 5-like
	Number of flowers	RH_nflw11.2	Solyc11g071570.1	Gamma-tubulin complex component 5-like
	Number of flowers	Slope_nflw11.2	Solyc11g071580.1	Aldehyde oxidase
	Number of flowers	RH_nflw11.2	Solyc11g071580.1	Aldehyde oxidase
	Number of flowers	Slope_nflw11.2	Solyc11g071600.1	Aldehyde oxidase
	Number of flowers	RH_nflw11.2	Solyc11g071600.1	Aldehyde oxidase
	Number of flowers	Slope_nflw11.2	Solyc11g071610.1	Xanthine dehydrogenase/oxidase
	Number of flowers	RH_nflw11.2	Solyc11g071610.1	Xanthine dehydrogenase/oxidase
	Number of flowers	Slope_nflw11.2	Solyc11g071620.1	Aldehyde oxidase
	Number of flowers	RH_nflw11.2	Solyc11g071620.1	Aldehyde oxidase
	Number of flowers	Slope_nflw11.2	Solyc11g071630.1	Sensor histidine kinase LuxQ
	Number of flowers	RH_nflw11.2	Solyc11g071630.1	Sensor histidine kinase LuxQ
	Number of flowers	Slope_nflw11.2	Solyc11g071640.1	Beta-D-glucosidase
	Number of flowers	RH_nflw11.2	Solyc11g071640.1	Beta-D-glucosidase
	Number of flowers	Slope_nflw11.2	Solyc11g071650.1	Beta-D-glucosidase
	Number of flowers	RH_nflw11.2	Solyc11g071650.1	Beta-D-glucosidase
	Number of flowers	Slope_nflw11.2	Solyc11g071660.1	NF-kappa-B-activating protein
	Number of flowers	RH_nflw11.2	Solyc11g071660.1	NF-kappa-B-activating protein
	Number of flowers	Slope_nflw11.2	Solyc11g071670.1	Pentatricopeptide repeat-containing protein
	Number of flowers	RH_nflw11.2	Solyc11g071670.1	Pentatricopeptide repeat-containing protein
	Number of flowers	Slope_nflw11.2	Solyc11g071700.1	Ubiquitin carboxyl-terminal hydrolase family protein expressed
	Number of flowers	RH_nflw11.2	Solyc11g071700.1	Ubiquitin carboxyl-terminal hydrolase family protein expressed
	Number of flowers	Slope_nflw11.2	Solyc11g071710.1	DnaJ-like zinc-finger protein
	Number of flowers	RH_nflw11.2	Solyc11g071710.1	DnaJ-like zinc-finger protein
	Number of flowers	Slope_nflw11.2	Solyc11g071770.1	Elongation factor Tu family protein
	Number of flowers	RH_nflw11.2	Solyc11g071770.1	Elongation factor Tu family protein
	Number of flowers	Slope_nflw11.2	Solyc11g071780.1	Unknown Protein
	Number of flowers	RH_nflw11.2	Solyc11g071780.1	Unknown Protein
	Number of flowers	Slope_nflw11.2	Solyc11g071790.1	Unknown Protein
	Number of flowers	RH_nflw11.2	Solyc11g071790.1	Unknown Protein
	Number of flowers	Slope_nflw11.2	Solyc11g071800.1	Strictosidine synthase family protein
	Number of flowers	RH_nflw11.2	Solyc11g071800.1	Strictosidine synthase family protein
	Number of flowers	Slope_nflw11.2	Solyc11g071810.1	CRABS CLAW
	Number of flowers	RH_nflw11.2	Solyc11g071810.1	CRABS CLAW
	Number of flowers	Slope_nflw11.2	Solyc11g071820.1	Receptor-like kinase
	Number of flowers	RH_nflw11.2	Solyc11g071820.1	Receptor-like kinase
	Number of flowers	Slope_nflw11.2	Solyc11g071830.1	Chaperone protein dnaj
	Number of flowers	RH_nflw11.2	Solyc11g071830.1	Chaperone protein dnaj
	Number of flowers	Slope_nflw11.2	Solyc11g071840.1	Calmodulin binding protein
	Number of flowers	RH_nflw11.2	Solyc11g071840.1	Calmodulin binding protein
	Number of flowers	Slope_nflw11.2	Solyc11g071850.1	AT5G22070 protein
	Number of flowers	RH_nflw11.2	Solyc11g071850.1	AT5G22070 protein
	Number of flowers	Slope_nflw11.2	Solyc11g071860.1	Unknown Protein
	Number of flowers	RH_nflw11.2	Solyc11g071860.1	Unknown Protein
	Number of flowers	Slope_nflw11.2	Solyc11g071870.1	Ubiquitin-conjugating enzyme
	Number of flowers	RH_nflw11.2	Solyc11g071870.1	Ubiquitin-conjugating enzyme
	Number of flowers	Slope_nflw11.2	Solyc11g071880.1	Receptor like kinase%2C RLK
	Number of flowers	RH_nflw11.2	Solyc11g071880.1	Receptor like kinase%2C RLK
	Number of flowers	Slope_nflw11.2	Solyc11g071890.1	Outer envelope membrane protein
	Number of flowers	RH_nflw11.2	Solyc11g071890.1	Outer envelope membrane protein
	Number of flowers	Slope_nflw11.2	Solyc11g071900.1	Self-incompatibility protein
	Number of flowers	RH_nflw11.2	Solyc11g071900.1	Self-incompatibility protein
	Number of flowers	Slope_nflw11.2	Solyc11g071910.1	GTP-binding family protein
	Number of flowers	RH_nflw11.2	Solyc11g071910.1	GTP-binding family protein
	Number of flowers	Slope_nflw11.2	Solyc11g071920.1	Serine/threonine-protein phosphatase
	Number of flowers	RH_nflw11.2	Solyc11g071920.1	Serine/threonine-protein phosphatase
	Number of flowers	Slope_nflw11.2	Solyc11g071930.1	DnaJ homolog subfamily C member 8
	Number of flowers	RH_nflw11.2	Solyc11g071930.1	DnaJ homolog subfamily C member 8
	Number of flowers	Slope_nflw12.1	Solyc12g008520.1	Calmodulin-binding family protein
	Number of flowers	RH_nflw12.1	Solyc12g008520.1	Calmodulin-binding family protein
	Number of flowers	Slope_nflw12.1	Solyc12g008530.1	Pectinesterase
	Number of flowers	RH_nflw12.1	Solyc12g008530.1	Pectinesterase
	Number of flowers	Slope_nflw12.1	Solyc12g008540.1	N-acetylated alpha-linked acidic dipeptidase-like 1
	Number of flowers	RH_nflw12.1	Solyc12g008540.1	N-acetylated alpha-linked acidic dipeptidase-like 1
	Number of flowers	Slope_nflw12.1	Solyc12g008550.1	N-acetylated alpha-linked acidic dipeptidase 2
	Number of flowers	RH_nflw12.1	Solyc12g008550.1	N-acetylated alpha-linked acidic dipeptidase 2
	Number of flowers	Slope_nflw12.1	Solyc12g008560.1	Unknown Protein
	Number of flowers	RH_nflw12.1	Solyc12g008560.1	Unknown Protein
	Number of flowers	Slope_nflw12.1	Solyc12g008570.1	Arginyl-tRNA synthetase
	Number of flowers	RH_nflw12.1	Solyc12g008570.1	Arginyl-tRNA synthetase
	Number of flowers	Slope_nflw12.1	Solyc12g008580.1	Glucan endo-1 3-beta-glucosidase 4
	Number of flowers	RH_nflw12.1	Solyc12g008580.1	Glucan endo-1 3-beta-glucosidase 4
	Number of flowers	Slope_nflw12.1	Solyc12g008590.1	Profilin
	Number of flowers	RH_nflw12.1	Solyc12g008590.1	Profilin
	Number of flowers	Slope_nflw12.1	Solyc12g008600.1	Unknown Protein
	Number of flowers	RH_nflw12.1	Solyc12g008600.1	Unknown Protein
	Number of flowers	Slope_nflw12.1	Solyc12g008610.1	Unknown Protein
	Number of flowers	RH_nflw12.1	Solyc12g008610.1	Unknown Protein
	Number of flowers	Slope_nflw12.1	Solyc12g008620.1	Dual specificity protein phosphatase family protein
	Number of flowers	RH_nflw12.1	Solyc12g008620.1	Dual specificity protein phosphatase family protein
	Number of flowers	Slope_nflw12.1	Solyc12g008630.1	Mitochondrial processing peptidase alpha subunit
	Number of flowers	RH_nflw12.1	Solyc12g008630.1	Mitochondrial processing peptidase alpha subunit
	Number of flowers	Slope_nflw12.1	Solyc12g008640.1	Gamma-glutamyltransferase-like protein
	Number of flowers	RH_nflw12.1	Solyc12g008640.1	Gamma-glutamyltransferase-like protein
	Number of flowers	Slope_nflw12.1	Solyc12g008650.1	Inositol oxygenase
	Number of flowers	RH_nflw12.1	Solyc12g008650.1	Inositol oxygenase
	Number of flowers	Slope_nflw12.1	Solyc12g008660.1	Zinc finger CCCH domain-containing protein 20
	Number of flowers	RH_nflw12.1	Solyc12g008660.1	Zinc finger CCCH domain-containing protein 20
	Number of flowers	Slope_nflw12.1	Solyc12g008670.1	Myb-related transcription factor
	Number of flowers	RH_nflw12.1	Solyc12g008670.1	Myb-related transcription factor
	Number of flowers	Slope_nflw12.1	Solyc12g008680.1	Meiotic nuclear division protein 1 homolog
	Number of flowers	RH_nflw12.1	Solyc12g008680.1	Meiotic nuclear division protein 1 homolog
	Number of flowers	Slope_nflw12.1	Solyc12g008690.1	Iaa-amino acid hydrolase 11
	Number of flowers	RH_nflw12.1	Solyc12g008690.1	Iaa-amino acid hydrolase 11
	Number of flowers	Slope_nflw12.1	Solyc12g008700.1	40S ribosomal protein S30-like
	Number of flowers	RH_nflw12.1	Solyc12g008700.1	40S ribosomal protein S30-like
	Number of flowers	Slope_nflw12.1	Solyc12g008710.1	Peptidase M16 family protein
	Number of flowers	RH_nflw12.1	Solyc12g008710.1	Peptidase M16 family protein
	Number of flowers	Slope_nflw12.1	Solyc12g008720.1	60S ribosomal protein L31
	Number of flowers	RH_nflw12.1	Solyc12g008720.1	60S ribosomal protein L31
	Number of flowers	Slope_nflw12.1	Solyc12g008730.1	Mitochondrial ATP synthase g subunit family protein
	Number of flowers	RH_nflw12.1	Solyc12g008730.1	Mitochondrial ATP synthase g subunit family protein
	Number of flowers	Slope_nflw12.1	Solyc12g008740.1	1-aminocyclopropane-1-carboxylate synthase
	Number of flowers	RH_nflw12.1	Solyc12g008740.1	1-aminocyclopropane-1-carboxylate synthase
	Number of flowers	Slope_nflw12.1	Solyc12g008750.1	Splicing factor U2AF subunit
	Number of flowers	RH_nflw12.1	Solyc12g008750.1	Splicing factor U2AF subunit
	Number of flowers	Slope_nflw12.1	Solyc12g008760.1	Protein arginine N-methyltransferase 1
	Number of flowers	RH_nflw12.1	Solyc12g008760.1	Protein arginine N-methyltransferase 1
	Number of flowers	Slope_nflw12.1	Solyc12g008770.1	Mitochondrial carrier protein-like
	Number of flowers	RH_nflw12.1	Solyc12g008770.1	Mitochondrial carrier protein-like
	Number of flowers	Slope_nflw12.1	Solyc12g008780.1	Serine acetyltransferase
	Number of flowers	RH_nflw12.1	Solyc12g008780.1	Serine acetyltransferase
	Number of flowers	Slope_nflw12.1	Solyc12g008790.1	Acyl-
	Number of flowers	RH_nflw12.1	Solyc12g008790.1	Acyl-
	Number of flowers	Slope_nflw12.1	Solyc12g008800.1	MYB transcription factor
	Number of flowers	RH_nflw12.1	Solyc12g008800.1	MYB transcription factor
	Number of flowers	Slope_nflw12.1	Solyc12g008810.1	Unknown Protein
	Number of flowers	RH_nflw12.1	Solyc12g008810.1	Unknown Protein
	Number of flowers	Slope_nflw12.1	Solyc12g008820.1	Unknown Protein
	Number of flowers	RH_nflw12.1	Solyc12g008820.1	Unknown Protein
	Number of flowers	Slope_nflw12.1	Solyc12g008830.1	GATA transcription factor 20
	Number of flowers	RH_nflw12.1	Solyc12g008830.1	GATA transcription factor 20
	Number of flowers	Slope_nflw12.1	Solyc12g008840.1	Beta-galactosidase
	Number of flowers	RH_nflw12.1	Solyc12g008840.1	Beta-galactosidase
	Number of flowers	Slope_nflw12.1	Solyc12g008850.1	Histone demethylase
	Number of flowers	RH_nflw12.1	Solyc12g008850.1	Histone demethylase
	Number of flowers	Slope_nflw12.1	Solyc12g008860.1	Unknown Protein
	Number of flowers	RH_nflw12.1	Solyc12g008860.1	Unknown Protein
	Number of flowers	Slope_nflw12.1	Solyc12g008870.1	CwfJ domain-containing protein
	Number of flowers	RH_nflw12.1	Solyc12g008870.1	CwfJ domain-containing protein
	Number of flowers	Slope_nflw12.1	Solyc12g008880.1	Unknown Protein
	Number of flowers	RH_nflw12.1	Solyc12g008880.1	Unknown Protein
	Number of flowers	Slope_nflw12.1	Solyc12g008890.1	CWF19-like protein 1
	Number of flowers	RH_nflw12.1	Solyc12g008890.1	CWF19-like protein 1
	Number of flowers	Slope_nflw12.1	Solyc12g008900.1	Cytokinin oxidase/dehydrogenase 2
	Number of flowers	RH_nflw12.1	Solyc12g008900.1	Cytokinin oxidase/dehydrogenase 2
	Number of flowers	Slope_nflw12.1	Solyc12g008910.1	Density-regulated protein
	Number of flowers	RH_nflw12.1	Solyc12g008910.1	Density-regulated protein
	Number of flowers	Slope_nflw12.1	Solyc12g008920.1	Cytokinin oxidase/dehydrogenase 2
	Number of flowers	RH_nflw12.1	Solyc12g008920.1	Cytokinin oxidase/dehydrogenase 2
	Number of flowers	Slope_nflw12.1	Solyc12g008930.1	Unknown Protein
	Number of flowers	RH_nflw12.1	Solyc12g008930.1	Unknown Protein
	Number of flowers	Slope_nflw12.1	Solyc12g008940.1	Nucleosome assembly protein 1-like protein 2
	Number of flowers	RH_nflw12.1	Solyc12g008940.1	Nucleosome assembly protein 1-like protein 2
	Number of flowers	Slope_nflw12.1	Solyc12g008950.1	At1g17490/F1L3_4
	Number of flowers	RH_nflw12.1	Solyc12g008950.1	At1g17490/F1L3_4
	Number of flowers	Slope_nflw12.1	Solyc12g008960.1	Calmodulin-binding protein
	Number of flowers	RH_nflw12.1	Solyc12g008960.1	Calmodulin-binding protein
	Number of flowers	Slope_nflw12.1	Solyc12g008970.1	Diacylglycerol acyltransferase
	Number of flowers	RH_nflw12.1	Solyc12g008970.1	Diacylglycerol acyltransferase
	Number of flowers	Slope_nflw12.1	Solyc12g008980.1	Lycopene epsilon cyclase
	Number of flowers	RH_nflw12.1	Solyc12g008980.1	Lycopene epsilon cyclase
	Number of flowers	Slope_nflw12.1	Solyc12g008990.1	Receptor-like protein kinase
	Number of flowers	RH_nflw12.1	Solyc12g008990.1	Receptor-like protein kinase
	Number of flowers	Slope_nflw12.1	Solyc12g009000.1	Os07g0175100 protein
	Number of flowers	RH_nflw12.1	Solyc12g009000.1	Os07g0175100 protein
	Number of flowers	Slope_nflw12.1	Solyc12g009010.1	Serine/threonine-protein kinase 38
	Number of flowers	RH_nflw12.1	Solyc12g009010.1	Serine/threonine-protein kinase 38
	Number of flowers	Slope_nflw12.1	Solyc12g009020.1	Protein kinase
	Number of flowers	RH_nflw12.1	Solyc12g009020.1	Protein kinase
	Number of flowers	Slope_nflw12.1	Solyc12g009030.1	WD repeat-containing protein 61
	Number of flowers	RH_nflw12.1	Solyc12g009030.1	WD repeat-containing protein 61
	Number of flowers	Slope_nflw12.1	Solyc12g009040.1	Long-chain-fatty-acid--CoA ligase 4
	Number of flowers	RH_nflw12.1	Solyc12g009040.1	Long-chain-fatty-acid--CoA ligase 4
	Number of flowers	Slope_nflw12.1	Solyc12g009050.1	Nuclear transcription factor Y subunit A-3
	Number of flowers	RH_nflw12.1	Solyc12g009050.1	Nuclear transcription factor Y subunit A-3
	Number of flowers	Slope_nflw12.1	Solyc12g009060.1	Charged multivesicular body protein 2a
	Number of flowers	RH_nflw12.1	Solyc12g009060.1	Charged multivesicular body protein 2a
	Number of flowers	Slope_nflw12.1	Solyc12g009070.1	Unknown Protein
	Number of flowers	RH_nflw12.1	Solyc12g009070.1	Unknown Protein
	Number of flowers	Mean_nflw12.1	Solyc12g009250.1	chaperonin
	Number of flowers	Mean_nflw12.1	Solyc12g009260.1	3-oxoacyl-
	Number of flowers	Mean_nflw12.1	Solyc12g009280.1	Auxin-induced protein-like
	Number of flowers	Slope_nflw12.1	Solyc12g009290.1	SAUR33-auxin-responsive SAUR family member
	Number of flowers	RH_nflw12.1	Solyc12g009290.1	SAUR33-auxin-responsive SAUR family member
	Number of flowers	Slope_nflw12.1	Solyc12g009300.1	Sucrose synthase
	Number of flowers	RH_nflw12.1	Solyc12g009300.1	Sucrose synthase
	Number of flowers	Slope_nflw12.1	Solyc12g009310.1	ATP binding / serine-threonine kinase
	Number of flowers	RH_nflw12.1	Solyc12g009310.1	ATP binding / serine-threonine kinase
	Number of flowers	Slope_nflw12.1	Solyc12g009510.1	LRR receptor-like serine/threonine-protein kinase%2C RLP
	Number of flowers	RH_nflw12.1	Solyc12g009510.1	LRR receptor-like serine/threonine-protein kinase%2C RLP
	Number of flowers	Slope_nflw12.1	Solyc12g009520.1	LRR receptor-like serine/threonine-protein kinase%2C RLP
	Number of flowers	RH_nflw12.1	Solyc12g009520.1	LRR receptor-like serine/threonine-protein kinase%2C RLP
	Number of flowers	Slope_nflw12.1	Solyc12g009530.1	LRR receptor-like serine/threonine-protein kinase%2C RLP
	Number of flowers	RH_nflw12.1	Solyc12g009530.1	LRR receptor-like serine/threonine-protein kinase%2C RLP
	Number of flowers	Slope_nflw12.1	Solyc12g009550.1	LRR receptor-like serine/threonine-protein kinase%2C RLP
	Number of flowers	RH_nflw12.1	Solyc12g009550.1	LRR receptor-like serine/threonine-protein kinase%2C RLP
	Number of fruit	SDD_nfr1.1	Solyc01g005090.2	Inositol 1 4 5-trisphosphate 5-phosphatase-like protein
	Number of fruit	SDD_nfr1.1	Solyc01g005190.1	Zinc finger family protein
	Number of fruit	SDD_nfr1.1	Solyc01g005200.1	Zinc finger family protein
	Number of fruit	SDD_nfr1.1	Solyc01g005410.2	Calcium binding protein Caleosin
	Number of fruit	SDD_nfr1.1	Solyc01g005420.2	SRC2-like protein
	Number of fruit	SDD_nfr1.1	Solyc01g005430.2	UBX domain protein 6
	Number of fruit	SDD_nfr1.1	Solyc01g005440.2	Jasmonate ZIM-domain protein 3
	Number of fruit	SDD_nfr1.1	Solyc01g005450.2	F-box protein family-like protein
	Number of fruit	SDD_nfr1.1	Solyc01g005460.2	Dynein light chain 1 cytoplasmic
	Number of fruit	SDD_nfr1.1	Solyc01g005470.2	Cell number regulator 10
	Number of fruit	SDD_nfr1.1	Solyc01g005480.2	Unknown Protein
	Number of fruit	SDD_nfr1.1	Solyc01g005490.2	Iaa-amino acid hydrolase 4
	Number of fruit	SDD_nfr1.1	Solyc01g005500.2	3-phenylpropionate-dihydrodiol/cinnamic acid-dihydrodiol dehydrogenase
	Number of fruit	SDD_nfr1.1	Solyc01g005510.2	Laccase-2
	Number of fruit	SDD_nfr1.1	Solyc01g005520.2	Tetratricopeptide TPR_2 repeat protein
	Number of fruit	SDD_nfr1.1	Solyc01g005530.2	Genomic DNA chromosome 3 P1 clone MRP15
	Number of fruit	SDD_nfr1.1	Solyc01g005540.2	Lysyl-tRNA synthetase
	Number of fruit	SDD_nfr1.1	Solyc01g005550.2	Carboxyl-terminal peptidase
	Number of fruit	SDD_nfr1.1	Solyc01g005560.2	Isocitrate dehydrogenase
	Number of fruit	SDD_nfr1.1	Solyc01g005570.2	Unknown Protein
	Number of fruit	SDD_nfr1.1	Solyc01g005580.2	Unknown Protein
	Number of fruit	SDD_nfr1.1	Solyc01g005590.2	Unknown Protein
	Number of fruit	SDD_nfr1.1	Solyc01g005600.2	Adenosine 5%26apos-phosphosulfate reductase 8
	Number of fruit	SDD_nfr1.1	Solyc01g005640.2	Uncharacterized plant-specific domain TIGR01589 family protein
	Number of fruit	SDD_nfr1.1	Solyc01g005650.1	Ariadne-like ubiquitin ligase
	Number of fruit	SDD_nfr1.1	Solyc01g005660.1	Myb transcription factor
	Number of fruit	SDD_nfr1.1	Solyc01g005670.2	Disease resistance protein
	Number of fruit	SDD_nfr1.1	Solyc01g005680.2	Cytokinin riboside 5%26apos%3B-monophosphate phosphoribohydrolase LOG
	Number of fruit	SDD_nfr1.1	Solyc01g005690.2	Unknown Protein
	Number of fruit	SDD_nfr1.1	Solyc01g005700.2	Mutator-like transposase-like protein
	Number of fruit	SDD_nfr1.1	Solyc01g005710.2	LRR receptor-like serine/threonine-protein kinase%2C RLP
	Number of fruit	SDD_nfr1.1	Solyc01g005720.2	LRR receptor-like serine/threonine-protein kinase%2C RLP
	Number of fruit	SDD_nfr1.1	Solyc01g005780.1	LRR receptor-like serine/threonine-protein kinase%2C RLP
	Number of fruit	SDD_nfr1.1	Solyc01g005790.1	Pentatricopeptide repeat-containing protein
	Number of fruit	SDD_nfr1.1	Solyc01g005800.2	Calmodulin binding protein
	Number of fruit	SDD_nfr1.1	Solyc01g005810.2	Mak16 protein
	Number of fruit	SDD_nfr1.1	Solyc01g005820.2	Splicing factor arginine/serine-rich 4
	Number of fruit	SDD_nfr1.1	Solyc01g005830.2	Glucan endo-1 3-beta-glucosidase 4
	Number of fruit	SDD_nfr1.1	Solyc01g005840.2	Ubiquitin-conjugating enzyme E2 E3
	Number of fruit	SDD_nfr1.1	Solyc01g005850.1	Extensin-like protein Dif54
	Number of fruit	SDD_nfr1.1	Solyc01g005860.2	Unknown Protein
	Number of fruit	SDD_nfr1.1	Solyc01g005870.1	LRR receptor-like serine/threonine-protein kinase%2C RLP
	Number of fruit	SDD_nfr1.1	Solyc01g005880.1	Extensin-like protein Dif10
	Number of fruit	SDD_nfr1.1	Solyc01g005890.1	Unknown Protein
	Number of fruit	SDD_nfr1.1	Solyc01g005900.2	Transferase family protein
	Number of fruit	SDD_nfr1.1	Solyc01g005910.2	Acid phosphatase/vanadium-dependent haloperoxidase related
	Number of fruit	SDD_nfr1.1	Solyc01g005920.2	Amino acid permease
	Number of fruit	SDD_nfr1.1	Solyc01g005930.2	Unknown Protein
	Number of fruit	SDD_nfr1.1	Solyc01g005940.2	Phytoene synthase 3
	Number of fruit	SDD_nfr1.1	Solyc01g005950.2	Serine/threonine-protein phosphatase
	Number of fruit	SDD_nfr1.1	Solyc01g005970.2	Kelch-like protein 3
	Number of fruit	SDD_nfr1.1	Solyc01g005980.2	POT family domain containing protein expressed
	Number of fruit	SDD_nfr1.1	Solyc01g005990.2	Non-specific lipid-transfer protein
	Number of fruit	SDD_nfr1.1	Solyc01g006000.2	GPI mannosyltransferase 2
	Number of fruit	SDD_nfr1.1	Solyc01g006020.2	At3g32930-like protein
	Number of fruit	SDD_nfr1.1	Solyc01g006040.2	E3 ubiquitin-protein ligase BRE1-like 2
	Number of fruit	SDD_nfr1.1	Solyc01g006050.2	Plant viral-response family protein
	Number of fruit	SDD_nfr1.1	Solyc01g006060.2	Disease resistance response protein
	Number of fruit	SDD_nfr1.1	Solyc01g006070.2	Plant viral-response family protein
	Number of fruit	SDD_nfr1.1	Solyc01g006080.1	Protein involved in mRNA turnover and stability
	Number of fruit	SDD_nfr1.1	Solyc01g006090.2	rRNA processing protein Ebp2
	Number of fruit	SDD_nfr1.1	Solyc01g006180.2	GTP-binding protein-like
	Number of fruit	SDD_nfr1.1	Solyc01g006190.2	E3 ubiquitin-protein ligase sina
	Number of fruit	SDD_nfr1.1	Solyc01g006420.2	Unknown Protein
	Number of fruit	SDD_nfr1.1	Solyc01g006430.2	Omega-6 fatty acid desaturase
	Number of fruit	SDD_nfr1.1	Solyc01g006440.1	Peptide transporter-like protein
	Number of fruit	SDD_nfr1.1	Solyc01g006450.2	Enoyl reductase
	Number of fruit	SDD_nfr1.1	Solyc01g006460.1	Non-structural maintenance of chromosome element 4
	Number of fruit	SDD_nfr1.1	Solyc01g006470.1	Bromodomain protein
	Number of fruit	SDD_nfr1.1	Solyc01g006480.2	Alpha/beta hydrolase
	Number of fruit	SDD_nfr1.1	Solyc01g006490.2	Protein YdiU
	Number of fruit	SDD_nfr1.1	Solyc01g006500.2	Pentatricopeptide repeat-containing protein
	Number of fruit	SDD_nfr1.1	Solyc01g006510.2	L-threonine 3-dehydrogenase
	Number of fruit	SDD_nfr1.1	Solyc01g006520.2	Receptor-like protein kinase
	Number of fruit	SDD_nfr1.1	Solyc01g006530.1	Receptor-like protein kinase
	Number of fruit	SDD_nfr1.1	Solyc01g006540.2	Lipoxygenase
	Number of fruit	SDD_nfr1.1	Solyc01g006560.2	Lipoxygenase
	Number of fruit	SDD_nfr1.1	Solyc01g006570.1	Lipoxygenase
	Number of fruit	SDD_nfr1.1	Solyc01g006590.1	Receptor-like protein kinase
	Number of fruit	SDD_nfr1.1	Solyc01g006600.1	Non-ribosomal peptide synthetase
	Number of fruit	SDD_nfr1.1	Solyc01g006610.1	2-oxoglutarate-dependent dioxygenase
	Number of fruit	SDD_nfr1.1	Solyc01g006620.2	Phosphoribosylanthranilate transferase
	Number of fruit	SDD_nfr1.1	Solyc01g006630.2	Oxidoreductase family protein
	Number of fruit	SDD_nfr1.1	Solyc01g006640.1	AMP-dependent synthetase and ligase
	Number of fruit	SDD_nfr1.1	Solyc01g006650.1	Ethylene insensitive 3 class transcription factor
	Number of fruit	SDD_nfr1.1	Solyc01g006660.1	Subtilisin-like serine protease
	Number of fruit	SDD_nfr1.1	Solyc01g006670.2	UDP-glucosyltransferase HvUGT5876
	Number of fruit	SDD_nfr1.1	Solyc01g006680.2	Transcription factor jumonji jmjC domain protein
	Number of fruit	SDD_nfr1.1	Solyc01g006690.2	Unknown Protein
	Number of fruit	SDD_nfr1.1	Solyc01g006700.2	Downstream neighbor of SON
	Number of fruit	SDD_nfr1.1	Solyc01g006710.2	ATP-dependent RNA helicase A-like protein
	Number of fruit	SDD_nfr1.1	Solyc01g006720.2	ABC transporter G family member 22
	Number of fruit	SDD_nfr1.1	Solyc01g006730.2	Calcium dependent protein kinase 2
	Number of fruit	SDD_nfr1.1	Solyc01g006740.2	Sucrose phosphate phosphatase
	Number of fruit	SDD_nfr1.1	Solyc01g006760.2	Unknown Protein
	Number of fruit	SDD_nfr1.1	Solyc01g006770.1	Glycoprotein-N-acetylgalactosamine 3-beta-galactosyltransferase 1
	Number of fruit	SDD_nfr1.1	Solyc01g006780.2	Unknown Protein
	Number of fruit	SDD_nfr1.1	Solyc01g006790.2	Unknown Protein
	Number of fruit	SDD_nfr1.1	Solyc01g006800.2	Methionine aminopeptidase
	Number of fruit	SDD_nfr1.1	Solyc01g006810.2	RING-H2 zinc finger protein
	Number of fruit	SDD_nfr1.1	Solyc01g006820.2	Unknown Protein
	Number of fruit	SDD_nfr1.1	Solyc01g006830.2	Os02g0200800 protein
	Number of fruit	SDD_nfr1.1	Solyc01g006840.2	Calcium dependent protein kinase 26
	Number of fruit	SDD_nfr1.1	Solyc01g006850.1	Pentatricopeptide repeat-containing protein
	Number of fruit	SDD_nfr1.1	Solyc01g006880.2	Histone-lysine N-methyltransferase
	Number of fruit	SDD_nfr1.1	Solyc01g006890.2	Genomic DNA chromosome 5 P1 clone MUK11
	Number of fruit	SDD_nfr1.1	Solyc01g006900.2	Phosphatidylglycerol/phosphatidylinositol transfer protein
	Number of fruit	SDD_nfr1.1	Solyc01g006910.2	Ring finger protein
	Number of fruit	SDD_nfr1.1	Solyc01g006920.2	Pentatricopeptide repeat-containing protein
	Number of fruit	SDD_nfr1.1	Solyc01g006940.2	Poly
	Number of fruit	SDD_nfr1.1	Solyc01g006950.2	Syntaxin
	Number of fruit	SDD_nfr1.1	Solyc01g006960.2	Transport protein particle subunit trs85-2
	Number of fruit	SDD_nfr1.1	Solyc01g006970.2	ATP-dependent RNA helicase A-like protein
	Number of fruit	SDD_nfr1.1	Solyc01g006980.2	Malonyl CoA-acyl carrier protein transacylase containing protein expressed
	Number of fruit	SDD_nfr1.1	Solyc01g006990.2	F-box family protein
	Number of fruit	VAR_nfr4.1	Solyc04g008620.2	Integral membrane single C2 domain protein
	Number of fruit	SDD_nfr4.1	Solyc04g008620.2	Integral membrane single C2 domain protein
	Number of fruit	Mean_nfr4.1	Solyc04g008620.2	Integral membrane single C2 domain protein
	Number of fruit	VAR_nfr4.1	Solyc04g008630.2	Autophagy-related protein 9
	Number of fruit	SDD_nfr4.1	Solyc04g008630.2	Autophagy-related protein 9
	Number of fruit	Mean_nfr4.1	Solyc04g008630.2	Autophagy-related protein 9
	Number of fruit	VAR_nfr4.1	Solyc04g008700.2	Pre-mRNA-processing factor 40 homolog A
	Number of fruit	SDD_nfr4.1	Solyc04g008700.2	Pre-mRNA-processing factor 40 homolog A
	Number of fruit	Mean_nfr4.1	Solyc04g008700.2	Pre-mRNA-processing factor 40 homolog A
	Number of fruit	VAR_nfr4.1	Solyc04g008710.2	Unknown Protein
	Number of fruit	SDD_nfr4.1	Solyc04g008710.2	Unknown Protein
	Number of fruit	Mean_nfr4.1	Solyc04g008710.2	Unknown Protein
	Number of fruit	VAR_nfr4.1	Solyc04g008720.2	WD-repeat protein
	Number of fruit	SDD_nfr4.1	Solyc04g008720.2	WD-repeat protein
	Number of fruit	Mean_nfr4.1	Solyc04g008720.2	WD-repeat protein
	Number of fruit	VAR_nfr4.1	Solyc04g008750.2	Transcription elongation factor SPT4
	Number of fruit	SDD_nfr4.1	Solyc04g008750.2	Transcription elongation factor SPT4
	Number of fruit	Mean_nfr4.1	Solyc04g008750.2	Transcription elongation factor SPT4
	Number of fruit	VAR_nfr4.1	Solyc04g008760.1	Homoserine kinase
	Number of fruit	SDD_nfr4.1	Solyc04g008760.1	Homoserine kinase
	Number of fruit	Mean_nfr4.1	Solyc04g008760.1	Homoserine kinase
	Number of fruit	VAR_nfr4.1	Solyc04g008770.2	Mitochondrial intermembrane space import and assembly protein
	Number of fruit	SDD_nfr4.1	Solyc04g008770.2	Mitochondrial intermembrane space import and assembly protein
	Number of fruit	Mean_nfr4.1	Solyc04g008770.2	Mitochondrial intermembrane space import and assembly protein
	Number of fruit	VAR_nfr4.1	Solyc04g008780.2	Dihydroflavonol 4-reductase family
	Number of fruit	SDD_nfr4.1	Solyc04g008780.2	Dihydroflavonol 4-reductase family
	Number of fruit	Mean_nfr4.1	Solyc04g008780.2	Dihydroflavonol 4-reductase family
	Number of fruit	VAR_nfr4.1	Solyc04g008800.2	Unknown Protein
	Number of fruit	SDD_nfr4.1	Solyc04g008800.2	Unknown Protein
	Number of fruit	Mean_nfr4.1	Solyc04g008800.2	Unknown Protein
	Number of fruit	VAR_nfr4.1	Solyc04g008810.2	40S ribosomal protein S26
	Number of fruit	SDD_nfr4.1	Solyc04g008810.2	40S ribosomal protein S26
	Number of fruit	Mean_nfr4.1	Solyc04g008810.2	40S ribosomal protein S26
	Number of fruit	VAR_nfr4.1	Solyc04g008820.2	HMG transcription factor
	Number of fruit	SDD_nfr4.1	Solyc04g008820.2	HMG transcription factor
	Number of fruit	Mean_nfr4.1	Solyc04g008820.2	HMG transcription factor
	Number of fruit	VAR_nfr4.1	Solyc04g008830.1	LRR receptor-like serine/threonine-protein kinase%2C RLP
	Number of fruit	SDD_nfr4.1	Solyc04g008830.1	LRR receptor-like serine/threonine-protein kinase%2C RLP
	Number of fruit	Mean_nfr4.1	Solyc04g008830.1	LRR receptor-like serine/threonine-protein kinase%2C RLP
	Number of fruit	VAR_nfr4.1	Solyc04g008840.2	ABI3-interacting protein 2
	Number of fruit	SDD_nfr4.1	Solyc04g008840.2	ABI3-interacting protein 2
	Number of fruit	Mean_nfr4.1	Solyc04g008840.2	ABI3-interacting protein 2
	Number of fruit	VAR_nfr4.1	Solyc04g008850.1	Aspartic proteinase nepenthesin-1
	Number of fruit	SDD_nfr4.1	Solyc04g008850.1	Aspartic proteinase nepenthesin-1
	Number of fruit	Mean_nfr4.1	Solyc04g008850.1	Aspartic proteinase nepenthesin-1
	Number of fruit	VAR_nfr4.1	Solyc04g008860.2	Arginine N-methyltransferase family protein
	Number of fruit	SDD_nfr4.1	Solyc04g008860.2	Arginine N-methyltransferase family protein
	Number of fruit	Mean_nfr4.1	Solyc04g008860.2	Arginine N-methyltransferase family protein
	Number of fruit	VAR_nfr4.1	Solyc04g008870.2	MYB transcription factor
	Number of fruit	SDD_nfr4.1	Solyc04g008870.2	MYB transcription factor
	Number of fruit	Mean_nfr4.1	Solyc04g008870.2	MYB transcription factor
	Number of fruit	VAR_nfr4.1	Solyc04g008900.2	Fgenesh protein 60
	Number of fruit	SDD_nfr4.1	Solyc04g008900.2	Fgenesh protein 60
	Number of fruit	Mean_nfr4.1	Solyc04g008900.2	Fgenesh protein 60
	Number of fruit	VAR_nfr4.1	Solyc04g008960.2	FIP1
	Number of fruit	SDD_nfr4.1	Solyc04g008960.2	FIP1
	Number of fruit	Mean_nfr4.1	Solyc04g008960.2	FIP1
	Number of fruit	VAR_nfr4.1	Solyc04g008970.2	FIP1
	Number of fruit	SDD_nfr4.1	Solyc04g008970.2	FIP1
	Number of fruit	Mean_nfr4.1	Solyc04g008970.2	FIP1
	Number of fruit	VAR_nfr4.1	Solyc04g008980.2	F-box/LRR-repeat protein
	Number of fruit	SDD_nfr4.1	Solyc04g008980.2	F-box/LRR-repeat protein
	Number of fruit	Mean_nfr4.1	Solyc04g008980.2	F-box/LRR-repeat protein
	Number of fruit	VAR_nfr4.1	Solyc04g008990.2	Riboflavin biosynthesis protein RibF
	Number of fruit	SDD_nfr4.1	Solyc04g008990.2	Riboflavin biosynthesis protein RibF
	Number of fruit	Mean_nfr4.1	Solyc04g008990.2	Riboflavin biosynthesis protein RibF
	Number of fruit	VAR_nfr4.1	Solyc04g009000.1	Pentatricopeptide repeat-containing protein
	Number of fruit	SDD_nfr4.1	Solyc04g009000.1	Pentatricopeptide repeat-containing protein
	Number of fruit	Mean_nfr4.1	Solyc04g009000.1	Pentatricopeptide repeat-containing protein
	Number of fruit	VAR_nfr4.1	Solyc04g009010.1	Isoprenylcysteine carboxyl methyltransferase
	Number of fruit	SDD_nfr4.1	Solyc04g009010.1	Isoprenylcysteine carboxyl methyltransferase
	Number of fruit	Mean_nfr4.1	Solyc04g009010.1	Isoprenylcysteine carboxyl methyltransferase
	Number of fruit	Slope_nfr9.1	Solyc09g005560.2	Zinc finger and SCAN domain containing 29
	Number of fruit	Slope_nfr9.1	Solyc09g005610.2	BZIP transcription factor
	Number of fruit	Slope_nfr9.1	Solyc09g005620.2	Glutaredoxin
	Number of fruit	Slope_nfr9.1	Solyc09g005630.2	Os03g0291800 protein
	Number of fruit	Slope_nfr9.1	Solyc09g005660.2	HAT family dimerisation domain containing protein expressed
	Number of fruit	Slope_nfr9.1	Solyc09g005670.1	HAT family dimerisation domain containing protein expressed
	Number of fruit	Slope_nfr9.1	Solyc09g005850.2	Pectate lyase 1
	Number of fruit	Slope_nfr9.1	Solyc09g005860.2	Ankyrin repeat family protein
	Number of fruit	Slope_nfr9.1	Solyc09g005930.2	Unknown Protein
	Number of fruit	Slope_nfr9.1	Solyc09g005940.2	Fatty acyl coA reductase
	Number of fruit	Slope_nfr9.1	Solyc09g005950.2	Pathogenesis-related protein 1a
	Number of fruit	Slope_nfr9.1	Solyc09g005960.2	Unknown Protein
	Number of fruit	Slope_nfr9.1	Solyc09g007070.1	Succinate dehydrogenase assembly factor 1 homolog%2C mitochondrial
	Number of fruit	Slope_nfr9.1	Solyc09g007090.2	Unknown Protein
	Number of fruit	Slope_nfr9.1	Solyc09g007100.2	BZIP transcription factor
	Number of fruit	Slope_nfr9.1	Solyc09g007110.2	Receptor like kinase%2C RLK
	Number of fruit	Slope_nfr9.1	Solyc09g007120.2	Unknown Protein
	Number of fruit	Slope_nfr9.1	Solyc09g007260.2	AP2-like ethylene-responsive transcription factor At1g79700
	Number of fruit	Slope_nfr9.1	Solyc09g007270.2	Ascorbate peroxidase
	Number of fruit	Slope_nfr9.1	Solyc09g007410.2	Calmodulin-binding protein
	Number of fruit	Slope_nfr9.1	Solyc09g007420.2	Galactosylgalactosylxylosylprotein 3-beta-glucuronosyltransferase 1
	Number of fruit	VAR_nfr12.1	Solyc12g008750.1	Splicing factor U2AF subunit
	Number of fruit	VAR_nfr12.1	Solyc12g008760.1	Protein arginine N-methyltransferase 1
	Number of fruit	VAR_nfr12.1	Solyc12g008770.1	Mitochondrial carrier protein-like
	Number of fruit	VAR_nfr12.1	Solyc12g008780.1	Serine acetyltransferase
	Number of fruit	VAR_nfr12.1	Solyc12g008790.1	Acyl-
	Number of fruit	VAR_nfr12.1	Solyc12g008800.1	MYB transcription factor
	Number of fruit	VAR_nfr12.1	Solyc12g008810.1	Unknown Protein
	Number of fruit	VAR_nfr12.1	Solyc12g008820.1	Unknown Protein
	Number of fruit	VAR_nfr12.1	Solyc12g008830.1	GATA transcription factor 20
	Number of fruit	VAR_nfr12.1	Solyc12g008840.1	Beta-galactosidase
	Number of fruit	VAR_nfr12.1	Solyc12g008850.1	Histone demethylase
	Number of fruit	VAR_nfr12.1	Solyc12g008860.1	Unknown Protein
	Number of fruit	VAR_nfr12.1	Solyc12g008870.1	CwfJ domain-containing protein
	Number of fruit	VAR_nfr12.1	Solyc12g008880.1	Unknown Protein
	Number of fruit	VAR_nfr12.1	Solyc12g008890.1	CWF19-like protein 1
	Number of fruit	VAR_nfr12.1	Solyc12g008900.1	Cytokinin oxidase/dehydrogenase 2
	Number of fruit	VAR_nfr12.1	Solyc12g008910.1	Density-regulated protein
	Number of fruit	VAR_nfr12.1	Solyc12g008920.1	Cytokinin oxidase/dehydrogenase 2
	Number of fruit	VAR_nfr12.1	Solyc12g008930.1	Unknown Protein
	Number of fruit	VAR_nfr12.1	Solyc12g008940.1	Nucleosome assembly protein 1-like protein 2
	Number of fruit	VAR_nfr12.1	Solyc12g008950.1	At1g17490/F1L3_4
	Number of fruit	VAR_nfr12.1	Solyc12g008960.1	Calmodulin-binding protein
	Number of fruit	VAR_nfr12.1	Solyc12g008970.1	Diacylglycerol acyltransferase
	Number of fruit	VAR_nfr12.1	Solyc12g008980.1	Lycopene epsilon cyclase
	Number of fruit	VAR_nfr12.1	Solyc12g008990.1	Receptor-like protein kinase
	Number of fruit	VAR_nfr12.1	Solyc12g009000.1	Os07g0175100 protein
	Number of fruit	VAR_nfr12.1	Solyc12g009010.1	Serine/threonine-protein kinase 38
	Number of fruit	VAR_nfr12.1	Solyc12g009020.1	Protein kinase
	Number of fruit	VAR_nfr12.1	Solyc12g009030.1	WD repeat-containing protein 61
	Number of fruit	VAR_nfr12.1	Solyc12g009040.1	Long-chain-fatty-acid--CoA ligase 4
	Number of fruit	VAR_nfr12.1	Solyc12g009050.1	Nuclear transcription factor Y subunit A-3
	Number of fruit	VAR_nfr12.1	Solyc12g009060.1	Charged multivesicular body protein 2a
	Number of fruit	VAR_nfr12.1	Solyc12g009070.1	Unknown Protein
	Number of fruit	VAR_nfr12.1	Solyc12g009080.1	OBP3-responsive gene 4
	Number of fruit	VAR_nfr12.1	Solyc12g009090.1	Unknown Protein
	Number of fruit	VAR_nfr12.1	Solyc12g009100.1	Unknown Protein
	Number of fruit	VAR_nfr12.1	Solyc12g009110.1	O-methyltransferase-like protein
	Number of fruit	VAR_nfr12.1	Solyc12g009120.1	RING-box protein
	Number of fruit	VAR_nfr12.1	Solyc12g009130.1	Unknown Protein
	Number of fruit	VAR_nfr12.1	Solyc12g009140.1	Proteasome subunit alpha type
	Number of fruit	VAR_nfr12.1	Solyc12g009150.1	Os12g0554100 protein
	Number of fruit	VAR_nfr12.1	Solyc12g009160.1	Inter-alpha-trypsin inhibitor domain protein
	Number of fruit	VAR_nfr12.1	Solyc12g009170.1	Small nuclear ribonucleoprotein LSM1
	Number of fruit	VAR_nfr12.1	Solyc12g009180.1	Cupin superfamily
	Number of fruit	VAR_nfr12.1	Solyc12g009190.1	Receptor like kinase%2C RLK
	Number of fruit	VAR_nfr12.1	Solyc12g009200.1	Chlorophyll a-b binding protein%2C chloroplastic
	Number of fruit	VAR_nfr12.1	Solyc12g009210.1	Polygalacturonase
	Number of fruit	VAR_nfr12.1	Solyc12g009220.1	Jasmonate ZIM-domain protein 1
	Number of fruit	VAR_nfr12.1	Solyc12g009230.1	Polyadenylate-binding protein
	Number of fruit	VAR_nfr12.1	Solyc12g009240.1	Ethylene-responsive transcription factor 4
	Number of fruit	VAR_nfr12.1	Solyc12g009250.1	chaperonin
	Number of fruit	VAR_nfr12.1	Solyc12g009260.1	3-oxoacyl-
	Number of fruit	VAR_nfr12.1	Solyc12g009270.1	Pectinesterase
	Number of fruit	VAR_nfr12.1	Solyc12g009280.1	Auxin-induced protein-like
	Number of fruit	VAR_nfr12.1	Solyc12g009290.1	SAUR33-auxin-responsive SAUR family member
	Number of fruit	VAR_nfr12.1	Solyc12g009300.1	Sucrose synthase
	Number of fruit	VAR_nfr12.1	Solyc12g009310.1	ATP binding / serine-threonine kinase
	Number of fruit	VAR_nfr12.1	Solyc12g009320.1	Unknown Protein
	Number of fruit	VAR_nfr12.1	Solyc12g009330.1	Unknown Protein
	Number of fruit	VAR_nfr12.1	Solyc12g009340.1	Kinase family protein
	Number of fruit	VAR_nfr12.1	Solyc12g009350.1	Kinase family protein
	Number of fruit	VAR_nfr12.1	Solyc12g009360.1	Kinase family protein
	Number of fruit	VAR_nfr12.1	Solyc12g009370.1	Kinase family protein
	Number of fruit	VAR_nfr12.1	Solyc12g009380.1	30S ribosomal protein S17
	Number of fruit	VAR_nfr12.1	Solyc12g009390.1	Zinc finger CCCH domain-containing protein 16
	Number of fruit	VAR_nfr12.1	Solyc12g009400.1	Pyruvate dehydrogenase E1 component alpha subunit
	Number of fruit	VAR_nfr12.1	Solyc12g009410.1	Pyruvate dehydrogenase E1 component alpha subunit
	Number of fruit	VAR_nfr12.1	Solyc12g009420.1	Polygalacturonase
	Number of fruit	VAR_nfr12.1	Solyc12g009430.1	Methyltransferase FkbM family protein expressed
	Number of fruit	VAR_nfr12.1	Solyc12g009440.1	Bundle-sheath defective protein 2 family
	Number of fruit	VAR_nfr12.1	Solyc12g009450.1	Cc-nbs-lrr%2C resistance protein
	Number of fruit	VAR_nfr12.1	Solyc12g009460.1	Cc-nbs-lrr%2C resistance protein
	Number of fruit	VAR_nfr12.1	Solyc12g009470.1	Heme oxygenase 1
	Number of fruit	VAR_nfr12.1	Solyc12g009480.1	Xenotropic and polytropic retrovirus receptor
	Number of fruit	VAR_nfr12.1	Solyc12g009490.1	Ethylene-responsive transcription factor 11
	Number of fruit	VAR_nfr12.1	Solyc12g009500.1	UPF0405 protein C3orf75 homolog
	Number of fruit	VAR_nfr12.1	Solyc12g009510.1	LRR receptor-like serine/threonine-protein kinase%2C RLP
	Number of fruit	VAR_nfr12.1	Solyc12g009520.1	LRR receptor-like serine/threonine-protein kinase%2C RLP
	Number of fruit	VAR_nfr12.1	Solyc12g009530.1	LRR receptor-like serine/threonine-protein kinase%2C RLP
	Number of fruit	VAR_nfr12.1	Solyc12g009540.1	Transposon Ty1-A Gag-Pol polyprotein
	Number of fruit	VAR_nfr12.1	Solyc12g009550.1	LRR receptor-like serine/threonine-protein kinase%2C RLP
	Number of fruit	VAR_nfr12.1	Solyc12g009560.1	F-box/LRR-repeat protein
	plant height	Slope_ht1.2	Solyc01g100120.2	Kinesin
	plant height	Slope_ht1.2	Solyc01g100130.2	PHD-finger family protein
	plant height	Slope_ht1.2	Solyc01g100140.2	Protein DEHYDRATION-INDUCED 19 homolog 3
	plant height	Slope_ht1.2	Solyc01g100150.2	Unknown Protein
	plant height	Slope_ht1.2	Solyc01g100160.2	Protein DEHYDRATION-INDUCED 19 homolog 3
	plant height	Slope_ht1.2	Solyc01g100170.2	Soluble NSF Attachment Protein
	plant height	Slope_ht1.2	Solyc01g100180.2	DNA polymerase III polC-type
	plant height	Slope_ht1.2	Solyc01g100190.2	Misato homolog 1
	plant height	Slope_ht1.2	Solyc01g100200.2	GRAS family transcription factor
	plant height	Slope_ht1.2	Solyc01g100210.2	Glycosyltransferase
	plant height	Slope_ht1.2	Solyc01g100220.2	GATA transcription factor 22
	plant height	Slope_ht1.2	Solyc01g100230.2	Chaperone protein dnaJ
	plant height	Slope_ht1.2	Solyc01g100240.2	Calmodulin-binding protein
	plant height	Slope_ht1.2	Solyc01g100250.2	ABC transporter permease protein
	plant height	Slope_ht1.2	Solyc01g100260.2	Guanosine-5%26apos-triphosphate 3%26apos-diphosphate pyrophosphatase
	plant height	Slope_ht1.2	Solyc01g100270.2	3%26apos-5%26apos exonuclease family protein
[truncated: 1,698 more rows]
